# Supplementary material for: RNA recording in single bacterial cells using reprogrammed tracrRNAs
Source: Nat Biotechnol. 2023 Jan 5;41(8):1107–16. doi: 10.1038/s41587-022-01604-8 (PMC7614944; doi:10.1038/s41587-022-01604-8)
Supplement: Supplementary file 2 — List of strains and DNA constructs, including plasmids, gBlocks, amplified linear DNA and oligonucleotides. [file 41587_2022_1604_MOESM2_ESM.xlsx]

## Sheet: Tab 1
Tab 1. List of strains.
Starting strains
Name	Public ID	Selective marker	Description	Source	Comment
TOP10	-	StrR	Escherichia coli TOP10, mcrA∆(mrr-hsdRMS-mcrBC) Φ80lacZ ∆M15 ∆lacX74 deoR recA1araD139∆(ara-leu)7697 galU galK rpsL endA1 nupG	Invitrogen	Used for cloning
WT E.coli	CB1	-	Escherichia coli K-12 MG1655	Gisela Storz lab, NIH
E.coli (Δrnc)	CBS2701	-	Escherichia coli K-12 MG1655 Δrnc	This work	Used for plasmid clearance assay
E.coli (ΔrhaB)	CB414	-	BW25113 Δcas3-CRISPR1 ΔPlacI-lacZ	Coli Genetic Stoc	Used for plasmid clearance assay and flow cytometry
E.coli (ΔxylA)	CBS3382	-	BW25113 Δcas3-CRISPR1 ΔPlacI-lacZ ΔxylA	This work
E.coli (ΔxylF)	CBS3383	-	BW25113 Δcas3-CRISPR1 ΔPlacI-lacZ ΔxylF	This work
WT Salmonella	CBS3135	StrR	Salmonella enterica serovar Typhimurium strain SL1344	Ref. 46	JVS-1574 from Alexander Westermann group
Salmonella (ΔpinT)	CBS3310	StrR	Salmonella enterica serovar Typhimurium strain SL1344 ΔpinT	Ref. 46	YCS-034 from Alexander Westermann group
Salmonella (ΔomrB)	CBS3425	StrR	Salmonella enterica serovar Typhimurium strain SL1344 ΔomrA/B	This work	The strain was obtained by removing the chloramphenicol acetyltransferase (cat) expression casstte in a parent strain JVS-00108 (Salmonella enterica serovar Typhimurium strain ΔomrA/B :: cat) from Alexander Westermann group
Strains used in figures
Internal ID	Base strain	Plasmid name	Resistance	Details/ Description	Comments
Fig. 1g-i
CJ1131	CB414	pCJ452+378+688	Cm+Amp+Kan	NT crRNA and target1
CJ1133	CB414	pCJ452+713+688	Cm+Amp+Kan	CJ8421_04975 crRNA1 and target1
CJ1123	CB414	pCJ452+687+688	Cm+Amp+Kan	CJ8421_04975 Rptr1 and target1
CJ1134	CB414	pCJ452+712+688	Cm+Amp+Kan	CJ8421_04975 mRNA(mut), Rptr1 and target1
CJ1132	CB414	pCJ452+375+688	Cm+Amp+Kan	tracrRNA(scr) and target1
CJ1046	CB414	pCJ452+378+240	Cm+Amp+Kan	NT crRNA and target2
CJ1047	CB414	pCJ452+370+240	Cm+Amp+Kan	CJ8421_04975 crRNA2 and target2
CJ1048	CB414	pCJ452+235+240	Cm+Amp+Kan	CJ8421_04975 Rptr2 and target1
CJ1049	CB414	pCJ452+355+240	Cm+Amp+Kan	CJ8421_04975 mRNA(mut), Rptr2 and target2
CJ1050	CB414	pCJ452+375+240	Cm+Amp+Kan	tracrRNA(scr) and target2
Fig. 2b				Guide: Target
CJ1006	CB414	pCJ452+234+239	Cm+Amp+Kan	WT guide : WT target
CJ1007	CB414	pCJ452+557+554	Cm+Amp+Kan	U3C4 : T3C4
CJ1038	CB414	pCJ452+617+554	Cm+Amp+Kan	U3A4 : T3C4
CJ1020	CB414	pCJ452+558+555	Cm+Amp+Kan	U4C5 : T4C5
CJ1039	CB414	pCJ452+618+555	Cm+Amp+Kan	U4U5 : T4C5
CJ1009	CB414	pCJ452+520+514	Cm+Amp+Kan	U5C6 : T5C6
CJ1010	CB414	pCJ452+234+514	Cm+Amp+Kan	U5U6 : T5C6
CJ1016	CB414	pCJ452+587+588	Cm+Amp+Kan	U6C7 : T6C7
CJ1019	CB414	pCJ452+234+588	Cm+Amp+Kan	U6U7 : T6C7
CJ1031	CB414	pCJ452+603+604	Cm+Amp+Kan	U7C8 : T7C8
CJ1032	CB414	pCJ452+234+604	Cm+Amp+Kan	U7A8 : T7C8
CJ1002	CB414	pCJ452+518+500	Cm+Amp+Kan	A3C4 : A3C4
CJ1004	CB414	pCJ452+234+500	Cm+Amp+Kan	A3A4 : A3C4
CJ1001	CB414	pCJ452+519+513	Cm+Amp+Kan	A4C5 : A4C5
CJ1005	CB414	pCJ452+234+513	Cm+Amp+Kan	A4U5 : A4C5
CJ1025	CB414	pCJ452+605+606	Cm+Amp+Kan	A5C6 : A5C6
CJ1040	CB414	pCJ452+619+606	Cm+Amp+Kan	A5U6 : A5C6
CJ1028	CB414	pCJ452+607+608	Cm+Amp+Kan	A6C7 : A6C7
CJ1041	CB414	pCJ452+620+608	Cm+Amp+Kan	A6U7 : A6C7
CJ1033	CB414	pCJ452+609+610	Cm+Amp+Kan	A7C8 : A7C8
CJ1042	CB414	pCJ452+621+610	Cm+Amp+Kan	A7A8 : A7C8
Fig. 2d				Guide : target
CJ1048	CB414	pCJ452+235+240	Cm+Amp+Kan	CA : CA
CJ1101	CB414	pCJ452+661+240	Cm+Amp+Kan	CU : CA
CJ1212	CB414	pCJ452+661+738	Cm+Amp+Kan	CU : CT
CJ1211	CB414	pCJ452+235+738	Cm+Amp+Kan	CA : CT
CJ1105	CB414	pCJ452+235+663	Cm+Amp+Kan	CA : GA
CJ1103	CB414	pCJ452+661+663	Cm+Amp+Kan	CU : GA
CJ1164	CB414	pCJ452+661+714	Cm+Amp+Kan	CU : GT
CJ1186	CB414	pCJ452+235+714	Cm+Amp+Kan	CA : GT
Fig. 2f				degfp, degfp Rptr1, DNA target ( plasmid copy number, H, high-copy; M, medium-copy; L, low-copy)
CJ1051	CB414	pCJ452+475+487	Cm+Amp+Kan	H, H, L
CJ1200	CB414	pCJ452+733	Cm+Amp	M, M, M
CJ1279	CB414	pCJ452+401	Cm+Kan	L, L, L
CJ1061	CB414	pCJ452+630+635	Cm+Kan+Amp	L, L, M
CJ1060	CB414	pCJ452+630+634	Cm+Kan+Amp	L, L, H
Fig. 2h
CJ1061	CB414	pCJ452+630+635	Cm+Kan+Amp	degfp Rptr1 and J23119p-degfp_low-copy (~5) and target_medium-copy (~20)
CJ1114	CB414	pCJ452+668+635	Cm+Kan+Amp	degfp Rptr1 and J23100p-degfp_low-copy (~5) and target_medium-copy (~20)
CJ1062	CB414	pCJ452+631+635	Cm+Kan+Amp	degfp Rptr1 and J23116p-degfp_low-copy (~5) and target_medium-copy (~20)
CJ1063	CB414	pCJ452+632+635	Cm+Kan+Amp	degfp Rptr1 and J23103p-degfp_low-copy (~5) and target_medium-copy (~20)
Fig. 3b, i-j
CJ1163	CB1	pCJ452+708+709	Cm+Amp+Kan	rhaB Rptr4
CJ1178	CB1	pCJ452+378+709	Cm+Amp+Kan	NT crRNA
CJ1179	CB1	pCJ452+522+709	Cm+Amp+Kan	tracrRNA(scr)
CJ1180	CB1	pCJ452+723+709	Cm+Amp+Kan	rhaB crRNA4
CJ1181	CB414	pCJ452+708+709	Cm+Amp+Kan	Rptr4 (ΔrhaB)
Fig. 3d-e, g
CJ1215	CB1	pCJ452+708+750	Cm+Amp+Kan	rhaB Rptr4 and target in pUA66_PrhaB-gfp_mut2
Fig. 4b, d
CJ1272	CB414	pCJ452+522+842	Cm+Amp+Kan	tracrRNA(scr) and target of xylA Rptr2-3 & xylF Rptr1-2
CJ1273	CB414	pCJ452+592+842	Cm+Amp+Kan	xylA Rptr2 and target of xylA Rptr2-3 & xylF Rptr1-2
CJ1274	CB414	pCJ452+611+842	Cm+Amp+Kan	xylA Rptr3 and target of xylA Rptr2-3 & xylF Rptr1-2
CJ1275	CB414	pCJ452+622+842	Cm+Amp+Kan	xylF Rptr1 and target of xylA Rptr2-3 & xylF Rptr1-2
CJ1276	CB414	pCJ452+624+842	Cm+Amp+Kan	xylF Rptr2 and target of xylA Rptr2-3 & xylF Rptr1-2
CJ1277	CB414	pCJ452+229+842	Cm+Amp+Kan	xylA Rptr3 & xylF Rptr2 and target of xylA Rptr2-3 & xylF Rptr1-2
CJ1278	CB414	pCJ452+843+842	Cm+Amp+Kan	xylA Rptr2-3 & xylF Rptr1-2 and target of xylA Rptr2-3 & xylF Rptr1-2
CJ1174	CB1	pCJ452+522+725	Cm+Amp+Kan	tracrRNA(scr) and xylA & rhaB DNA targets
CJ1175	CB1	pCJ452+611+725	Cm+Amp+Kan	xylA Rptr3 and xylA & rhaB DNA targets
CJ1176	CB1	pCJ452+708+725	Cm+Amp+Kan	rhaB Rptr4 and xylA & rhaB DNA targets
CJ1177	CB1	pCJ452+724+725	Cm+Amp+Kan	xylA Rptr3 & rhaB Rptr4, and xylA & rhaB DNA targets
Fig. 5b
CJ728	CBS48	pCJ716	Hyg	E. coli K12 CGSC4401 containing pDSW1728_hygR
CJ1170	CB414	pCJ452+717+718	Cm+Amp+Kan	hygR Rptr1 and target1
CJ1172	CB414	pCJ452+721+722	Cm+Amp+Kan	hygR Rptr3 and target3
CJ1192	CB414	pCJ452+522+718	Cm+Amp+Kan	tracrRNA(scr) and target 1
CJ1193	CB414	pCJ452+522+722	Cm+Amp+Kan	tracrRNA(scr) and target 3
CJ1204	CJ1170	pCJ452+717+718+pCJ716	Cm+Amp+Kan+Hyg	CJ1170 obtained pCJ716 from donor strain CJ728 via conjugation
CJ1205	CJ1172	pCJ452+721+722+pCJ716	Cm+Amp+Kan+Hyg	CJ1172 obtained pCJ716 from donor strain CJ728 via conjugation
CJ1206	CJ1192	pCJ452+522+718+pCJ716	Cm+Amp+Kan+Hyg	CJ1192 obtained pCJ716 from donor strain CJ728 via conjugation
CJ1207	CJ1193	pCJ452+522+722+pCJ716	Cm+Amp+Kan+Hyg	CJ1193 obtained pCJ716 from donor strain CJ728 via conjugation
Fig. 5f-g
CJ1126	CBS3135	pCJ452+697+698	Cm+Kan+Amp	pinT & omrB Rptr, and pinT & omrB target_medium copy plasmid
CJ1130	CBS3135	pCJ452+707+698	Cm+Kan+Amp	tracrRNA(scr), and pinT & omrB target_medium copy plasmid
Extended Data Fig. 1b
CJ1011	CB414	pCJ452+535+564	Cm+Amp+Kan	Sth1Cas9n base editor editing window_locus1
CJ1109	CB414	pCJ452+536+565	Cm+Amp+Kan	Sth1Cas9n base editor editing window_locus2
CJ1110	CB414	pCJ452+669+670	Cm+Amp+Kan	Sth1Cas9n base editor editing window_locus3
Extended Data Fig. 1e-f
CJ1131	CB414	pCJ452+378+688	Cm+Amp+Kan	NT crRNA and target1
CJ1133	CB414	pCJ452+713+688	Cm+Amp+Kan	CJ8421_04975 crRNA1 and target1
CJ1123	CB414	pCJ452+687+688	Cm+Amp+Kan	CJ8421_04975 Rptr1 and target1
CJ1134	CB414	pCJ452+712+688	Cm+Amp+Kan	CJ8421_04975 mRNA(mut), Rptr1 and target1
CJ1132	CB414	pCJ452+375+688	Cm+Amp+Kan	tracrRNA(scr) and target1
CJ1014	CB414	pCJ452+579+581	Cm+Amp+Kan	dctA Rptr1 and target1
CJ1135	CB414	pCJ452+378+581	Cm+Amp+Kan	NT crRNA and target1
CJ1136	CB414	pCJ452+578+581	Cm+Amp+Kan	tracrRNA(scr) and target1
CJ1137	CB414	pCJ452+583+581	Cm+Amp+Kan	dctA crRNA1 and target1
CJ1138	CB414	pCJ452+585+581	Cm+Amp+Kan	dctA mRNA(mut) and target1
CJ1112	CB414	pCJ452+678+679	Cm+Amp+Kan	dctA Rptr5
CJ1139	CB414	pCJ452+378+679	Cm+Amp+Kan	NT crRNA and target5
CJ1140	CB414	pCJ452+578+679	Cm+Amp+Kan	tracrRNA(scr) and target5
CJ1141	CB414	pCJ452+696+679	Cm+Amp+Kan	dctA crRNA5 and target5
CJ1142	CB414	pCJ452+695+679	Cm+Amp+Kan	dctA mRNA(mut) and target5
CJ1051	CB414	pCJ452+475+487	Cm+Amp+Kan	degfp Rptr1 and target1
CJ1052	CB414	pCJ452+477+487	Cm+Amp+Kan	tracrRNA(scr) and target1
CJ1188	CB414	pCJ452+378+487	Cm+Amp+Kan	NT crRNA and target1
CJ1189	CB414	pCJ452+726+487	Cm+Amp+Kan	degfp crRNA1 and target1
CJ1053	CB414	pCJ452+476+488	Cm+Amp+Kan	degfp Rptr2 and target2
CJ1054	CB414	pCJ452+477+488	Cm+Amp+Kan	tracrRNA(scr) and target2
CJ1190	CB414	pCJ452+378+488	Cm+Amp+Kan	NT crRNA and target2
CJ1191	CB414	pCJ452+727+488	Cm+Amp+Kan	degfp crRNA2 and target2
Extended Data Fig. 1g
CJ1036	CB414	pCJ170+475+487	Cm+Amp+Kan	degfp Rptr1 for plasmid clearance assay
CJ1037	CBS2701	pCJ170+477+487	Cm+Amp+Kan	degfp Rptr1 for plasmid clearance assay with disrupted rnc
Extended Data Fig. 1h
CJ1048	CB414	pCJ452+235+240	Cm+Amp+Kan	UU : TT
CJ1166	CB414	pCJ452+704+240	Cm+Amp+Kan	UA : TT
CJ1214	CB414	pCJ452+704+739	Cm+Amp+Kan	UA : TA
CJ1213	CB414	pCJ452+235+739	Cm+Amp+Kan	UU : TA
CJ1128	CB414	pCJ452+235+705	Cm+Amp+Kan	UU : AT
CJ1129	CB414	pCJ452+704+705	Cm+Amp+Kan	UA : AT
CJ1165	CB414	pCJ452+704+715	Cm+Amp+Kan	UA : AA
CJ1187	CB414	pCJ452+235+715	Cm+Amp+Kan	UU : AA
Extended Data Fig. 3c-e
CJ1266	CB414	pCJ452+35+45	Cm+Amp+Kan	lpxC Rptr1	used for RNA recording
CJ1267	CB414	pCJ452+36+46	Cm+Amp+Kan	lpxC Rptr2	used for RNA recording
CJ1268	CB414	pCJ452+37+47	Cm+Amp+Kan	lpxC Rptr3	used for RNA recording
CJ1269	CB414	pCJ452+522+45	Cm+Amp+Kan	tracrRNA(scr)+ lpxC Rptr1 target	used for RNA recording
CJ1270	CB414	pCJ452+522+46	Cm+Amp+Kan	tracrRNA(scr)+ lpxC Rptr2 target	used for RNA recording
CJ1271	CB414	pCJ452+522+47	Cm+Amp+Kan	tracrRNA(scr)+ lpxC Rptr3 target	used for RNA recording
CJ1290	CB414	pCJ522	Amp	tracrRNA(scr)	used for DNA transformation assay and liquid growth assay
CJ1291	CB414	pCJ035	Amp	lpxC Rptr1	used for DNA transformation assay and liquid growth assay
CJ1292	CB414	pCJ036	Amp	lpxC Rptr2	used for DNA transformation assay and liquid growth assay
CJ1293	CB414	pCJ037	Amp	lpxC Rptr3	used for DNA transformation assay and liquid growth assay
CJ1294	CB414	pCJ452+522	Cm+Amp	base editor+ tracrRNA(scr)	used for DNA transformation assay and liquid growth assay
CJ1295	CB414	pCJ452+035	Cm+Amp	base editor+ lpxC Rptr1	used for DNA transformation assay and liquid growth assay
CJ1296	CB414	pCJ452+036	Cm+Amp	base editor+ lpxC Rptr2	used for DNA transformation assay and liquid growth assay
CJ1297	CB414	pCJ452+037	Cm+Amp	base editor+ lpxC Rptr3	used for DNA transformation assay and liquid growth assay
Extended Data Fig. 3g-h
CJ1288	CB414	pCJ630	Kan	Or2-Or1p-Rptr1_J23119p-degfp
CJ1289	CB414	pCJ402	Kan	Or2-Or1p-Rptr2_J23119p-degfp
CJ1298	CB414	pCJ403	Kan	Or2-Or1p-tracrRNA(scr)_J23119p-degfp
CJ1299	CB414	pCJ452+630	Cm+Kan	Base editor+ Or2-Or1p-Rptr1_J23119p-degfp
CJ1300	CB414	pCJ452+402	Cm+Kan	Base editor+ Or2-Or1p-Rptr2_J23119p-degfp
CJ1301	CB414	pCJ452+403	Cm+Kan	Base editor+ Or2-Or1p-tracrRNA(scr)_J23119p-degfp
Extended Data Fig. 3j-l
CJ1279	CB414	pCJ452+401	Cm+Kan	degfp DNA target 1_Or2-Or1-pr-Rptr1_J23119p-degfp in low-copy plasmid
CJ1280	CB414	pCJ452+413	Cm+Kan	degfp DNA target 1_Or2-Or1-pr-tracrRNA(scr)_J23119p-degfp in low-copy plasmid
CJ1285	CB414	pCJ452+485	Cm+Kan	degfp DNA target 1_J23100-Rptr1_J23119p-degfp in low-copy plasmid
CJ1286	CB414	pCJ452+553	Cm+Kan	degfp DNA target 1_J23116-Rptr1_J23119p-degfp in low-copy plasmid
CJ1287	CB414	pCJ452+586	Cm+Kan	degfp DNA target 1_J23103-Rptr1_J23119p-degfp in low-copy plasmid
Extended Data Fig. 4b, d-e
CJ1163	CB1	pCJ452+708+709	Cm+Amp+Kan	rhaB Rptr4
CJ1178	CB1	pCJ452+378+709	Cm+Amp+Kan	NT crRNA
CJ1179	CB1	pCJ452+522+709	Cm+Amp+Kan	tracrRNA(scr)
CJ1180	CB1	pCJ452+723+709	Cm+Amp+Kan	rhaB crRNA4
CJ1181	CB414	pCJ452+708+709	Cm+Amp+Kan	Rptr4 (ΔrhaB)
Extended Data Fig. 4c
CJ1215	CB1	pCJ452+708+750	Cm+Amp+Kan	rhaB Rptr4 and DNA target in pUA66_PrhaB-gfp
Extended Data Fig. 4f
CJ1018	CB414	pCJ452+592+594	Cm+Amp+Kan	xylA Rptr2 and target2
CJ1143	CB414	pCJ452+378+594	Cm+Amp+Kan	NT crRNA and target 2
CJ1144	CB414	pCJ452+522+594	Cm+Amp+Kan	tracrRNA(scr) and target 2
CJ1145	CB414	pCJ452+699+594	Cm+Amp+Kan	xylA crRNA2 and target2
CJ1146	CBS3382	pCJ452+592+594	Cm+Amp+Kan	ΔxylA and Rptr2 and target2
CJ1043	CB414	pCJ452+611+612	Cm+Amp+Kan	xylA Rptr3 and target3
CJ1147	CB414	pCJ452+378+612	Cm+Amp+Kan	NT crRNA and target3
CJ1148	CB414	pCJ452+522+612	Cm+Amp+Kan	tracrRNA(scr) and target3
CJ1149	CB414	pCJ452+700+612	Cm+Amp+Kan	xylA crRNA3 and target3
CJ1150	CBS3382	pCJ452+611+612	Cm+Amp+Kan	ΔxylA and Rptr3 and target3
CJ1059	CB414	pCJ452+624+625	Cm+Amp+Kan	xylF Rptr2 and target2
CJ1151	CB414	pCJ452+378+625	Cm+Amp+Kan	NT crRNA and target 2
CJ1152	CB414	pCJ452+522+625	Cm+Amp+Kan	tracrRNA(scr) and target 2
CJ1153	CB414	pCJ452+701+625	Cm+Amp+Kan	xylF crRNA2 and target2
CJ1154	CBS3383	pCJ452+624+625	Cm+Amp+Kan	ΔxylF and Rptr2 and target2
Extended Data Fig. 4h
CJ1064	CB414	pCJ452+229+176	Cm+Amp+Kan	xylA Rptr3 & xylF Rptr2, and xlyA & xylF targets (Same direction without buffering sequence)
CJ1077	CB414	pCJ452+611+176	Cm+Amp+Kan	xylA Rptr3 and xlyA & xylF targets (Same direction without buffering sequence)
CJ1081	CB414	pCJ452+624+176	Cm+Amp+Kan	xylF Rptr2 and xlyA & xylF targets (Same direction without buffering sequence)
CJ1065	CB414	pCJ452+229+224	Cm+Amp+Kan	xylA Rptr3 & xylF Rptr2, and xlyA & xylF targets (Opposite direction without buffering sequence)
CJ1078	CB414	pCJ452+611+224	Cm+Amp+Kan	xylA Rptr3 and xlyA & xylF targets (Opposite direction without buffering sequence)
CJ1082	CB414	pCJ452+624+224	Cm+Amp+Kan	xylF Rptr2 and xlyA & xylF targets (Opposite direction without buffering sequence)
CJ1067	CB414	pCJ452+229+642	Cm+Amp+Kan	xylA Rptr3 & xylF Rptr2, and xlyA & xylF targets (Opposite direction with 20bp buffering sequence)
CJ1080	CB414	pCJ452+611+642	Cm+Amp+Kan	xylA Rptr3 and xlyA & xylF targets (Opposite direction with 20bp buffering sequence)
CJ1084	CB414	pCJ452+624+642	Cm+Amp+Kan	xylF Rptr2 and xlyA & xylF targets (Opposite direction with 20bp buffering sequence)
Extended Data Fig. 5
CJ728	CBS48	pCJ716	Hyg	E. coli K12 CGSC4401 containing pCJ716 (pDSW1728_hygR)
CJ1170	CB414	pCJ452+717+718	Cm+Amp+Kan	hygR Rptr1 and target1
CJ1172	CB414	pCJ452+721+722	Cm+Amp+Kan	hygR Rptr3 and target3
CJ1192	CB414	pCJ452+522+718	Cm+Amp+Kan	tracrRNA(scr) and target 1
CJ1193	CB414	pCJ452+522+722	Cm+Amp+Kan	tracrRNA(scr) and target 3
CJ1204	CJ1170	pCJ452+717+718+pCJ716	Cm+Amp+Kan+Hyg	CJ1170 obtained pCJ716 from donor strain CJ728 via conjugation
CJ1205	CJ1172	pCJ452+721+722+pCJ716	Cm+Amp+Kan+Hyg	CJ1172 obtained pCJ716 from donor strain CJ728 via conjugation
CJ1206	CJ1192	pCJ452+522+718+pCJ716	Cm+Amp+Kan+Hyg	CJ1192 obtained pCJ716 from donor strain CJ728 via conjugation
CJ1207	CJ1193	pCJ452+522+722+pCJ716	Cm+Amp+Kan+Hyg	CJ1193 obtained pCJ716 from donor strain CJ728 via conjugation
Extended Data Fig. 6b
CJ1085	CBS3135	pCJ452+378+240	Cm+Amp+Kan	NT crRNA and target1
CJ1086	CBS3135	pCJ452+370+240	Cm+Amp+Kan	CJ8421_04975 crRNA1 and target1
CJ1087	CBS3135	pCJ452+235+240	Cm+Amp+Kan	CJ8421_04975 Rptr1 and target1
CJ1088	CBS3135	pCJ452+355+240	Cm+Amp+Kan	CJ8421_04975 mRNA(mut), Rptr1 and target1
CJ1089	CBS3135	pCJ452+375+240	Cm+Amp+Kan	tracrRNA(scr) and target1
Extended Data Fig. 6d
CJ1094	CBS3135	pCJ452+637+638	Cm+Amp+Kan	pinT Rptr2 and target2
CJ1155	CBS3135	pCJ452+378+638	Cm+Amp+Kan	NT crRNA and target2
CJ1156	CBS3135	pCJ452+522+638	Cm+Amp+Kan	tracrRNA(scr) and target2
CJ1157	CBS3135	pCJ452+702+638	Cm+Amp+Kan	pinT crRNA2 and target2
CJ1158	CBS3310	pCJ452+637+638	Cm+Amp+Kan	ΔpinT and pinT Rptr2 and target2
CJ1069	CBS3135	pCJ452+52+53	Cm+Amp+Kan	omrB Rptr1 and target1
CJ1159	CBS3135	pCJ452+378+53	Cm+Amp+Kan	NT crRNA and target1
CJ1160	CBS3135	pCJ452+522+53	Cm+Amp+Kan	tracrRNA(scr) and target1
CJ1161	CBS3135	pCJ452+703+53	Cm+Amp+Kan	omrB crRNA1 and target1
CJ1162	CBS3425	pCJ452+52+53	Cm+Amp+Kan	ΔomrB and omrB Rptr1 and target1
Extended Data Fig. 6e, g and S7b-c, e
CJ1126	CBS3135	pCJ452+697+698	Cm+Kan+Amp	pinT & omrB Rptr and pinT & omrB target_medium copy plasmid
CJ1130	CBS3135	pCJ452+707+698	Cm+Kan+Amp	tracrRNA(scr) and pinT & omrB target_medium copy plasmid
CJ1182	CBS3135	pCJ452+666+698	Cm+Kan+Amp	pinT Rptr and pinT & omrB target_medium copy plasmid
CJ1183	CBS3135	pCJ452+673+698	Cm+Kan+Amp	omrB Rptr and pinT & omrB target_medium copy plasmid

## Sheet: Tab 2
Tab 2. List of DNA constructs, including plasmids, gBlocks, amplified linear DNA, and oligonucleotides.
Starting plasmids
Name	Public ID	Internal ID	Benchling link	Source	Comments
ScCas9n cytosine base editor	pCBS1489	pSPC914	https://benchling.com/s/seq-aIYvdU7TpqJxx5dyLUNx?m=slm-S87BgJbNUYkbhSkm5HwF	This lab	ScCas9 D10A nickase-rAPO43_1 cytosine base editor, used for E. coli Δrnc strain construction and used as the backbone for Sth1Cas9n base editor construction
Sth1Cas9	pCBS1055	pCJ170	https://benchling.com/s/seq-gVIjCEhpSIPbcyJBjvla	Ref. 23
Sth1Cas9n	pCBS2148	pCJ451	https://benchling.com/s/seq-Td1uEiocOXf43GpAPl96	This work	Sth1Cas9 D9A nickase
Sth1Cas9n cytosine base editor	pCBS2149	pCJ452	https://benchling.com/s/seq-WcpoY9RG2AvCfzX7wZGF	This work	Sth1Cas9 D9A nickase-rAPO43_1 cytosine base editor, used for all Rptr-based recording experiments
Plasmids used in figures
Name	Public ID	Internal ID	Benchling link	Source	Comments
Fig. 1g-i and Extended Data Fig. 2a, 6b
tracrRNA-NT crRNA	pCBS1844	pCJ378	https://benchling.com/s/seq-IYbbjRy3zKNT1Aqdm1rW	Ref. 23
tracrRNA(scr)-CJ8421_04975 mRNA	pCBS1832	pCJ375	https://benchling.com/s/seq-6S51WH1r9aYEcdhyQM50	Ref. 23
CJ8421_04975 Rptr1 recording plasmid	pCBS3361	pCJ688	https://benchling.com/s/seq-GimkKcDcKBv28C4tj9qG	This work
CJ8421_04975 Rptr1-CJ8421_04975 mRNA	pCBS3360	pCJ687	https://benchling.com/s/seq-02G5fwU2h3pdIQAV0kWI	This work
tracrRNA-CJ8421_04975 crRNA1	pCBS3456	pCJ713	https://benchling.com/s/seq-iKQF5zOQbGKyLCuX5vJn	This work
CJ8421_04975 Rptr1-mRNA (mut)1	pCBS3455	pCJ712	https://benchling.com/s/seq-Ok11KG81e2aQ0O8hhfJO	This work
CJ8421_04975 Rptr2 recording plasmid	pCBS1252	pCJ240	https://benchling.com/s/seq-X76TLbnldcyhqePOw7Be	Ref. 23
CJ8421_04975 Rptr2-CJ8421_04975 mRNA	pCBS1247	pCJ235	https://benchling.com/s/seq-Ft3EWcfXoBnhiMrRZoYJ	Ref. 23
tracrRNA-CJ8421_04975 crRNA2	pCBS1827	pCJ370	https://benchling.com/s/seq-dnAX8hBg6SRSN6zRqCVT	Ref. 23
CJ8421_04975 Rptr1-mRNA (mut)2	pCBS1812	pCJ355	https://benchling.com/s/seq-eUC2IxwAVeVdaJJzJYdn	Ref. 23
Fig. 2b
WT guide	pCBS1246	pCJ234	https://benchling.com/s/seq-yB2DkxTUsHOpqlp18BuJ	Ref. 23
WT target	pCBS1251	pCJ239	https://benchling.com/s/seq-Avgc3nFsrnlrSlC8bHUV	Ref. 23
preceding T
guide_U3C4	pCBS2588	pCJ557	https://benchling.com/s/seq-tPHNaEBoAx55OfSGbeb9	This work
guide_U3A4	pCBS2833	pCJ617	https://benchling.com/s/seq-A3ZXOZ4IRNu5BEzB7Su1	This work
target_T3C4	pCBS2585	pCJ554	https://benchling.com/s/seq-M1xLyIASzWuir0Gq81iq	This work
guide_U4C5	pCBS2589	pCJ558	https://benchling.com/s/seq-0krjuRRToEE7vtusYsjp	This work
guide_U4U5	pCBS2834	pCJ618	https://benchling.com/s/seq-Wgfi33b2diOWC3cgBcKp	This work
target_T4C5	pCBS2586	pCJ555	https://benchling.com/s/seq-imQRNdHLXQ4MZZIhZy7f	This work
guide_U5C6	pCBS2545	pCJ520	https://benchling.com/s/seq-qkyarFrZ8fAKFhbCnoPv	This work
guide_U5U6	pCBS1246	pCJ234	https://benchling.com/s/seq-yB2DkxTUsHOpqlp18BuJ	Ref. 23
target_T5C6	pCBS2538	pCJ514	https://benchling.com/s/seq-SYqoXw5EwGxGlzgeuc7a	This work
guide_U6C7	pCBS2728	pCJ587	https://benchling.com/s/seq-cL4Dl4dYOPN5SZf15MD2	This work
guide_U6U7	pCBS1246	pCJ234	https://benchling.com/s/seq-yB2DkxTUsHOpqlp18BuJ	Ref. 23
target_T6C7	pCBS2729	pCJ588	https://benchling.com/s/seq-vuTiHEFDjhY6Z0uCJ05S	This work
guide_U7C8	pCBS2787	pCJ603	https://benchling.com/s/seq-DDPvy0IVfbCv3TFNXT84	This work
guide_U7A8	pCBS1246	pCJ234	https://benchling.com/s/seq-yB2DkxTUsHOpqlp18BuJ	Ref. 23
target_T7C8	pCBS2788	pCJ604	https://benchling.com/s/seq-ojFT7mTKMpYGnY4bj8hi	This work
preceding A
guide_A3C4	pCBS2543	pCJ518	https://benchling.com/s/seq-HAo5qTvBwapps3Edj2Q5	This work
guide_A3A4	pCBS1246	pCJ234	https://benchling.com/s/seq-yB2DkxTUsHOpqlp18BuJ	Ref. 23
target_A3C4	pCBS2495	pCJ500	https://benchling.com/s/seq-83L7pXzHUm3lnuYzIhLH	This work
guide_A4C5	pCBS2544	pCJ519	https://benchling.com/s/seq-OckHoSCxhhlQ0dBO0KVf	This work
guide_A4U5	pCBS1246	pCJ234	https://benchling.com/s/seq-yB2DkxTUsHOpqlp18BuJ	Ref. 23
target_A4C5	pCBS2537	pCJ513	https://benchling.com/s/seq-QOiWkWABvL8gBCGDCrT4	This work
guide_A5C6	pCBS2810	pCJ605	https://benchling.com/s/seq-maJ6Jl6LAOb1O3OXWEIM	This work
guide_A5U6	pCBS2835	pCJ619	https://benchling.com/s/seq-9vbAFy6cn2P8mVCvZc0q	This work
target_A5C6	pCBS2811	pCJ606	https://benchling.com/s/seq-wul3FcbqqLsew9Z7Qp7i	This work
guide_A6C7	pCBS2812	pCJ607	https://benchling.com/s/seq-nHjldjqLaLpwFn5CKmjD	This work
guide_A6U7	pCBS2836	pCJ620	https://benchling.com/s/seq-2uAqAC6ngljGermuQTkP	This work
target_A6C7	pCBS2813	pCJ608	https://benchling.com/s/seq-6JcFKuFpQgXYnnprnAef	This work
guide_A7C8	pCBS2814	pCJ609	https://benchling.com/s/seq-fYuANWn2BVposrhemden	This work
guide_A7A8	pCBS2837	pCJ621	https://benchling.com/s/seq-8IWVT0dTccaEINg526tY	This work
target_A7C8	pCBS2815	pCJ610	https://benchling.com/s/seq-kBUZZyFGWocozoKIJYFn	This work
Fig. 2d
guide_CA	pCBS1247	pCJ235	https://benchling.com/s/seq-Ft3EWcfXoBnhiMrRZoYJ	Ref. 23
guide_CU	pCBS3206	pCJ661	https://benchling.com/s/seq-2tpSkQzDi1SY6lQpCIvz	This work
target_CA	pCBS1252	pCJ240	https://benchling.com/s/seq-X76TLbnldcyhqePOw7Be	Ref. 23
target_CT	pCBS3744	pCJ738	https://benchling.com/s/seq-Hosc6OaW6dd7pr0HcQKj?m=slm-Ns83vXRFgc0dBE6onSvp	This work
target_GA	pCBS3224	pCJ663	https://benchling.com/s/seq-VFhalXHIbc8e7EBmRPdS	This work
target_GT	pCBS3463	pCJ714	https://benchling.com/s/seq-zC6MLJwEIs6TTn6ISsGi	This work
Fig. 2f
degfp Rptr1-mRNA in high-copy plasmid	pCBS2306	pCJ475	https://benchling.com/s/seq-PlVuRKR4DLLx9SmHvN80	This work
target in low-copy plasmid	pCBS2416	pCJ487	https://benchling.com/s/seq-1lznBX2w8EC4m9cc0NAX	This work
degfp Rptr1-mRNA-target in medium-copy plasmid	pCBS3684	pCJ733	https://benchling.com/s/seq-iGLxoNhfiSXm3x3Ts9x9?m=slm-d5Aj4IaidDPuDPmNBbMm	This work
degfp Rptr1-mRNA-target in low-copy plasmid	pCBS1981	pCJ401	https://benchling.com/s/seq-XVTRRIy0bBm6eb2fApXX?m=slm-lUe0HBEfndVW7qLd2hhQ	This work
degfp Rptr1-mRNA in low-copy plasmid	pCBS2890	pCJ630	https://benchling.com/s/seq-N95XzZz1ZC3oo9sEWILv?m=slm-17Skc9VOIbToDnctjU6r	This work
target in medium-copy plasmid	pCBS2895	pCJ635	https://benchling.com/s/seq-PFQcTo1aH5t1mzoGsbM9?m=slm-RpvcILqy4F1RWi9NhavM	This work
target in high-copy plasmid	pCBS2894	pCJ634	https://benchling.com/s/seq-AeVGMAqQj4D4OI5h0zN2?m=slm-MMTcYuzXZwoykdljXa2P	This work
Fig. 2h and Extended Data Fig. 2b
degfp Rptr1 and J23119p-degfp_low-copy (~5)	pCBS2890	pCJ630	https://benchling.com/s/seq-N95XzZz1ZC3oo9sEWILv?m=slm-17Skc9VOIbToDnctjU6r	This work
degfp Rptr1 and J23100p-degfp_low-copy (~5)	pCBS3241	pCJ668	https://benchling.com/s/seq-CjqBpk8tfRHm2XUNdQg7?m=slm-q4b7agb7qtFOhXrjssLN	This work
degfp Rptr1 and J23116p-degfp_low-copy (~5)	pCBS2891	pCJ631	https://benchling.com/s/seq-pauPzB5I48W2Ea0DS9Op?m=slm-ExwNX41XTL6abZLaFprW	This work
degfp Rptr1 and J23103p-degfp_low-copy (~5)	pCBS2892	pCJ632	https://benchling.com/s/seq-nspVgjnaC9pJNkj9w2XV?m=slm-G1Rjn2pU4rcWzBMVQJTm	This work
degfp Rptr1 target_medium-copy (~20)	pCBS2895	pCJ635	https://benchling.com/s/seq-PFQcTo1aH5t1mzoGsbM9?m=slm-RpvcILqy4F1RWi9NhavM	This work
Fig. 3b, i-j and Extended Data Fig. 4b, d-e
NT crRNA	pCBS1844	pCJ378	https://benchling.com/s/seq-IYbbjRy3zKNT1Aqdm1rW	Ref. 23
tracrRNA(scr)	pCBS2547	pCJ522	https://benchling.com/s/seq-HO4nlWSPZlpggc4Lwmx9	This work
rhaB Rptr4	pCBS3451	pCJ708	https://benchling.com/s/seq-4CoDWBTRNabjq89i1wfU	This work
rhaB crRNA4	pCBS3483	pCJ723	https://benchling.com/s/seq-xT8gZsCiEj02QctZIEHS	This work
rhaB Rptr4 recording plasmid	pCBS3452	pCJ709	https://benchling.com/s/seq-ScBcs5MRK6M5PSP6aBsH	This work
Fig. 3d-e, g and Extended Data Fig. 4c
rhaB Rptr4	pCBS3451	pCJ708	https://benchling.com/s/seq-4CoDWBTRNabjq89i1wfU	This work
pUA66_PrhaB-gfp recording plasmid	pCBS3769	pCJ750	https://benchling.com/s/seq-9O6ELJ3yjn8VJN4fGGQU?m=slm-PykIBPgcqfPdCSHNT2Zk	This work
Fig. 4b, d
TracrRNA(scr)	pCBS2547	pCJ522	https://benchling.com/s/seq-HO4nlWSPZlpggc4Lwmx9	This work
xylA Rptr2	pCBS2742	pCJ592	https://benchling.com/s/seq-tJXqX4KWOiES4Ct0KiQV	This work
xylA Rptr3	pCBS2827	pCJ611	https://benchling.com/s/seq-9g1hQUfsIcBEeWwFjG3f	This work
xylF Rptr1	pCBS2838	pCJ622	https://benchling.com/s/seq-oaexW953nV7viBCNW4b9?m=slm-Ul9WXZQgCL8eGtbMbjYp	This work
xylF Rptr2	pCBS2840	pCJ624	https://benchling.com/s/seq-uEAWhXKeBqi8YqHqVpIE	This work
xylA Rptr3 & xylF Rptr2	pCBS1240	pCJ229	https://benchling.com/s/seq-74OwJZx41p3HI8mNl0Jo	This work
xylA Rptr2-3 & xylF Rptr1-2	pCBS4848	pCJ843	https://benchling.com/s/seq-Hexuj6oyNCIEygXyU6z6?m=slm-p0OyRxiVa9YkBWAZ7pAc	This work
xylA Rptr2-3 & xylF Rptr1-2 recording plasmid	pCBS4847	pCJ842	https://benchling.com/s/seq-b7DjH8djEcjkFfib8P1R?m=slm-CxtR25lp4Mnmq1TXMrsX	This work
rhaB Rptr4	pCBS3451	pCJ708	https://benchling.com/s/seq-4CoDWBTRNabjq89i1wfU	This work
xylA Rptr3 & rhaB Rptr4	pCBS3484	pCJ724	https://benchling.com/s/seq-2E284j0yZuQ06dcXGwD0	This work
xylA Rptr3 & rhaB Rptr4 recording plasmid	pCBS3485	pCJ725	https://benchling.com/s/seq-MddqXuhoZHi1KSOhMaQ1	This work
Fig. 5b
mobile hygR plasmid	pCBS3465	pCJ716	https://benchling.com/s/seq-JquuDJGM5hYM3wFyO4ex	This work
tracrRNA(scr)	pCBS2547	pCJ522	https://benchling.com/s/seq-HO4nlWSPZlpggc4Lwmx9	This work
hygR Rptr1	pCBS3466	pCJ717	https://benchling.com/s/seq-JMgMWZNMBOZtSFFSTazI	This work
hygR Rptr1 recording plasmid	pCBS3467	pCJ718	https://benchling.com/s/seq-I4waPyHvctP9qIdtoyqW	This work
hygR Rptr3	pCBS3470	pCJ721	https://benchling.com/s/seq-EHPmR7WOiIaZX3dYowTz	This work
hygR Rptr3 recording plasmid	pCBS3471	pCJ722	https://benchling.com/s/seq-wHbJxmR4FrAs4lyIvUxe	This work
Fig. 5f-g
pinT & omrB Rptr	pCBS3387	pCJ697	https://benchling.com/s/seq-0FjxXEdsK0Lz83TCEPRM?m=slm-YhX9Vw2qsXP03hz4fgNu	This work
tracrRNA(scr)	pCBS3430	pCJ707	https://benchling.com/s/seq-XTNAkj7QLLakp845XAr8?m=slm-ibYli12QY9vsv9Sotn1X	This work
pinT & omrB recording plasmid (medium copy, ~20)	pCBS3388	pCJ698	https://benchling.com/s/seq-PqqGHIkCUSvtCIB9zhnB?m=slm-ZwlenAzkRTMxxH8x0E0K	This work
Extended Data Fig. 1b
sgRNA1	pCBS2566	pCJ535	https://benchling.com/s/seq-Xg1lUMmjaRwj2aiJot58	This work
sgRNA1 recording plasmid	pCBS2610	pCJ564	https://benchling.com/s/seq-JD09jtsH9MlnYpxt2Rv6	This work
sgRNA2	pCBS2567	pCJ536	https://benchling.com/s/seq-5DAkqM2xcpSlqCI3nFbH	This work
sgRNA2 recording plasmid	pCBS2611	pCJ565	https://benchling.com/s/seq-jhBTVioePBvhXNmoKTWM	This work
sgRNA3	pCBS3242	pCJ669	https://benchling.com/s/seq-q4KrYs3YGcBE9ylAQ7Zl?m=slm-4Hd0y2AWoQ8BCBDw2aQ1	This work
sgRNA3 recording plasmid	pCBS3243	pCJ670	https://benchling.com/s/seq-TslepOR2OYoqCrwzyRvS?m=slm-y3plrIMkF66u7oZABp8u	This work
Extended Data Fig. 1e-f
tracrRNA-NT crRNA	pCBS1844	pCJ378	https://benchling.com/s/seq-IYbbjRy3zKNT1Aqdm1rW	Ref. 23
tracrRNA(scr)-CJ8421_04975 mRNA	pCBS1832	pCJ375	https://benchling.com/s/seq-6S51WH1r9aYEcdhyQM50	Ref. 23
CJ8421_04975 Rptr1 recording plasmid	pCBS3361	pCJ688	https://benchling.com/s/seq-GimkKcDcKBv28C4tj9qG	This work
CJ8421_04975 Rptr1-CJ8421_04975 mRNA	pCBS3360	pCJ687	https://benchling.com/s/seq-02G5fwU2h3pdIQAV0kWI	This work
tracrRNA-CJ8421_04975 crRNA1	pCBS3456	pCJ713	https://benchling.com/s/seq-iKQF5zOQbGKyLCuX5vJn	This work
CJ8421_04975 Rptr1-mRNA (mut)1	pCBS3455	pCJ712	https://benchling.com/s/seq-Ok11KG81e2aQ0O8hhfJO	This work
tracrRNA(scr)-dctA mRNA	pCBS2719	pCJ578	https://benchling.com/s/seq-xTpGfGfUPnrQyL7CzUjd	This work
tracrRNA-NT crRNA	pCBS1844	pCJ378	https://benchling.com/s/seq-IYbbjRy3zKNT1Aqdm1rW	Ref. 23
tracrRNA-dctA crRNA1	pCBS2724	pCJ583	https://benchling.com/s/seq-6vgy7wY3A244LUQfHFgJ	This work
dctA Rptr1-mRNA	pCBS2720	pCJ579	https://benchling.com/s/seq-hAyAZmbU5ZsLcCPjvY3g	This work
dctA Rptr1-mRNA(mut)	pCBS2726	pCJ585	https://benchling.com/s/seq-T1SnOIdG0PWxsP6grDvm	This work
dctA Rptr1 recording plasmid	pCBS2722	pCJ581	https://benchling.com/s/seq-PPeQ54EC6STXaEg0QHPr	This work
tracrRNA(scr)-dctA mRNA	pCBS2719	pCJ578	https://benchling.com/s/seq-xTpGfGfUPnrQyL7CzUjd	This work
tracrRNA-NT crRNA	pCBS1844	pCJ378	https://benchling.com/s/seq-IYbbjRy3zKNT1Aqdm1rW	Ref. 23
tracrRNA-dctA crRNA5	pCBS3386	pCJ696	https://benchling.com/s/seq-4kj6y13NcWKZ9UcnkAQn	This work
dctA Rptr5-mRNA	pCBS3330	pCJ678	https://benchling.com/s/seq-Ydo1W1U5zkvG1xI3rhix	This work
dctA Rptr5-mRNA (mut)	pCBS3385	pCJ695	https://benchling.com/s/seq-2c0fk1dj8N6iXwfXH12R	This work
dctA Rptr5 recording plasmid	pCBS3331	pCJ679	https://benchling.com/s/seq-Cgap0yzvV5I3FH6llHB6	This work
tracrRNA(scr)-degfp mRNA	pCBS2320	pCJ477	https://benchling.com/s/seq-1m5IcO7Y7JGnXss07oDv	This work
tracrRNA-NT crRNA	pCBS1844	pCJ378	https://benchling.com/s/seq-IYbbjRy3zKNT1Aqdm1rW	Ref. 23
degfp Rptr1-mRNA	pCBS2306	pCJ475	https://benchling.com/s/seq-PlVuRKR4DLLx9SmHvN80	This work
tracrRNA-degfp crRNA1	pCBS3486	pCJ726	https://benchling.com/s/seq-CE0JcSIW3ytELYsKaDa5	This work
degfp Rptr1 recording plasmid	pCBS2416	pCJ487	https://benchling.com/s/seq-1lznBX2w8EC4m9cc0NAX	This work
degfp Rptr2-mRNA	pCBS2319	pCJ476	https://benchling.com/s/seq-EtNE6370tQBGoVrrs8Wo	This work
tracrRNA-degfp crRNA2	pCBS3487	pCJ727	https://benchling.com/s/seq-SkaJIBmcmc4u1zqgwp3G	This work
degfp Rptr2 recording plasmid	pCBS2417	pCJ488	https://benchling.com/s/seq-VGWdCXUCYNJsTHSGvEJ9	This work
Extended Data Fig. 1g
degfp Rptr1-mRNA	pCBS2306	pCJ475	https://benchling.com/s/seq-PlVuRKR4DLLx9SmHvN80	This work
tracrRNA(scr)-degfp mRNA	pCBS2320	pCJ477	https://benchling.com/s/seq-1m5IcO7Y7JGnXss07oDv	This work
degfp Rptr1 recording plasmid	pCBS2416	pCJ487	https://benchling.com/s/seq-1lznBX2w8EC4m9cc0NAX	This work
Extended Data Fig. 1h
guide_UU	pCBS1247	pCJ235	https://benchling.com/s/seq-Ft3EWcfXoBnhiMrRZoYJ	Ref. 23
guide_UA	pCBS3414	pCJ704	https://benchling.com/s/seq-DOU1TxDDH12lsyHdEyzw?m=slm-ZMJNN9nVrcn3GDniH37Y	This work
target_TT	pCBS1252	pCJ240	https://benchling.com/s/seq-X76TLbnldcyhqePOw7Be	Ref. 23
target_TA	pCBS3745	pCJ739	https://benchling.com/s/seq-cShaP4RTx4GIMHZwSxcZ?m=slm-8thXHTdSnQUbuUyfg3ty	This work
target_AT	pCBS3415	pCJ705	https://benchling.com/s/seq-C86eiefvnNkhz4wHmYj1?m=slm-S3iiDbY9198j78X7FrlY	This work
target_AA	pCBS3464	pCJ715	https://benchling.com/s/seq-V2KIY4LEJtSM3ZTlmlpu?m=slm-psfamKVPBR0p2u7YPSLw	This work
Extended Data Fig. 3c-e
tracrRNA(scr)	pCBS2547	pCJ522	https://benchling.com/s/seq-HO4nlWSPZlpggc4Lwmx9	This work
lpxC Rptr1	pCBS0314	pCJ035	https://benchling.com/s/seq-Md7IXchRwpu2CFZdDHg1?m=slm-zWW5lTSrDLeYp0Gw1GAx	This work
lpxC Rptr2	pCBS0315	pCJ036	https://benchling.com/s/seq-ytomKZtD7Eu7Uji6jKu6?m=slm-oT1ldO3b1hM0OpfoDrl3	This work
lpxC Rptr3	pCBS0316	pCJ037	https://benchling.com/s/seq-v79M6GfV93qfmzhHi51V?m=slm-RsXKVSZraxe6lINayuOf	This work
lpxC target 1	pCBS0324	pCJ045	https://benchling.com/s/seq-CMMo4J3KDCFVuXny7a3a?m=slm-F5t23OCf5qrOtCm3JYrU	This work
lpxC target 2	pCBS0325	pCJ046	https://benchling.com/s/seq-nMheB8VFxu0ft8j9XX09?m=slm-HTQMRZqXgGcWRNfg8JAS	This work
lpxC target 3	pCBS0326	pCJ047	https://benchling.com/s/seq-L27chHxxujVSFEhaqeid?m=slm-yc0YNtyduIbz2m0wU8us	This work
Extended Data Fig. 3g-h
Or2-Or1p-Rptr1-J23119p-degfp in low-copy plasmid	pCBS2890	pCJ630	https://benchling.com/s/seq-N95XzZz1ZC3oo9sEWILv?m=slm-17Skc9VOIbToDnctjU6r	This work
Or2-Or1p-Rptr2_J23119p-degfp in low-copy plasmid	pCBS1982 pCBS1983	pCJ402	https://benchling.com/s/seq-ffjMCh4bLQFXn4Rat942?m=slm-quDn5XkiFUEUxuPKU9XN	This work
Or2-Or1p-tracrRNA(scr)_J23119p-degfp in low-copy plasmid	pCBS1983	pCJ403 (pCJ707)	https://benchling.com/s/seq-h2tlRUcsreoswPB7acwA?m=slm-7Akr8ryHkuklyTaFDpxw	This work
Extended Data Fig. 3j-l
deGFP DNA target 1_Or2-Or1-pr-Rptr1_J23119p-degfp in a low-copy plasmid	pCBS1981	pCJ401	https://benchling.com/s/seq-XVTRRIy0bBm6eb2fApXX?m=slm-lUe0HBEfndVW7qLd2hhQ	This work
deGFP DNA target 1_Or2-Or1-pr-tracrRNA(scr)_J23119p-degfp in a low-copy plasmid	pCBS2028	pCJ413	https://benchling.com/s/seq-qEpxA6s3YlNBr6Nuj4FP?m=slm-4CX1s7VvLwiBgAGvkesc	This work
deGFP DNA target 1_J23100-Rptr1_J23119p-degfp in a low-copy plasmid	pCBS2414	pCJ485	https://benchling.com/s/seq-oCFU6cVP9pPeES2i51qL?m=slm-EQVb80iWc0T6CAu7PPbP	This work
deGFP DNA target 1_J23116-Rptr1_J23119p-degfp in a low-copy plasmid	pCBS2584	pCJ553	https://benchling.com/s/seq-1BeLHYwTVWAvoI7btU3E?m=slm-FQj6LiOS0c3Qy5g88eco	This work
deGFP DNA target 1_J23103-Rptr1_J23119p-degfp in a low-copy plasmid	pCBS2727	pCJ586	https://benchling.com/s/seq-Ads0G1vNOcQqy3h0Ym2X?m=slm-yz3yPZLMyXPAT4eExBal	This work
Extended Data Fig. 4f
tracrRNA-NT crRNA	pCBS1844	pCJ378	https://benchling.com/s/seq-IYbbjRy3zKNT1Aqdm1rW	Ref. 23
tracrRNA(scr)	pCBS2547	pCJ522	https://benchling.com/s/seq-HO4nlWSPZlpggc4Lwmx9	This work
xylA Rptr2	pCBS2742	pCJ592	https://benchling.com/s/seq-tJXqX4KWOiES4Ct0KiQV	This work
tracrRNA-xylA crRNA2	pCBS3389	pCJ699	https://benchling.com/s/seq-VXj49n3RGsNDbBxuIt5q	This work
xylA Rptr2 recording plasmid	pCBS2744	pCJ594	https://benchling.com/s/seq-fwKAmXGrAUNmfE8mJVNp	This work
xylA Rptr3	pCBS2827	pCJ611	https://benchling.com/s/seq-9g1hQUfsIcBEeWwFjG3f	This work
tracrRNA-xylA crRNA3	pCBS3390	pCJ700	https://benchling.com/s/seq-RGYOvjfD2G5VOoK0pyNK	This work
xylA Rptr3 recording plasmid	pCBS2828	pCJ612	https://benchling.com/s/seq-X4C80En5g23w2kFyw4Lh	This work
tracrRNA-NT crRNA	pCBS1844	pCJ378	https://benchling.com/s/seq-IYbbjRy3zKNT1Aqdm1rW	Ref. 23
tracrRNA(scr)	pCBS2547	pCJ522	https://benchling.com/s/seq-HO4nlWSPZlpggc4Lwmx9	This work
xylF Rptr2	pCBS2840	pCJ624	https://benchling.com/s/seq-uEAWhXKeBqi8YqHqVpIE	This work
tracrRNA-xylF crRNA2	pCBS3391	pCJ701	https://benchling.com/s/seq-MDOKd2JrXi2XVAIhz3rJ	This work
xylF Rptr2 recording plasmid	pCBS2841	pCJ625	https://benchling.com/s/seq-t5C8jppopXWgOWTuXy9j	This work
Extended Data Fig. 4h
xylA Rptr3	pCBS2827	pCJ611	https://benchling.com/s/seq-9g1hQUfsIcBEeWwFjG3f	This work
xylF Rptr2	pCBS2840	pCJ624	https://benchling.com/s/seq-uEAWhXKeBqi8YqHqVpIE	This work
xylA Rptr3-xylF Rptr2	pCBS1240	pCJ229	https://benchling.com/s/seq-74OwJZx41p3HI8mNl0Jo	This work
xylA Rptr3-xylF Rptr2 recording plasmid ( in same direction without buffering sequence)	pCBS1064	pCJ176	https://benchling.com/s/seq-byXzFcIwNdqIqPhtOovS	This work
xylA Rptr3-xylF Rptr2 recording plasmid ( in oppsite direction without buffering sequence)	pCBS1234	pCJ224	https://benchling.com/s/seq-Jusolfn2gGrtc8kBiD9R	This work
xylA Rptr3-xylF Rptr2 recording plasmid ( in oppsite direction with 20bp buffering sequence)	pCBS3063	pCJ642	https://benchling.com/s/seq-OuyhhQgkSdrBs9v1a1KQ	This work
Extended Data Fig. 5
mobile hygR plasmid	pCBS3465	pCJ716	https://benchling.com/s/seq-JquuDJGM5hYM3wFyO4ex?m=slm-NWdRenyjFFOJ2QHFyr5I	This work
hygR Rptr1	pCBS3466	pCJ717	https://benchling.com/s/seq-JMgMWZNMBOZtSFFSTazI?m=slm-xCaJ8AlbJNLbrPsMAsP4	This work
target1	pCBS3467	pCJ718	https://benchling.com/s/seq-I4waPyHvctP9qIdtoyqW?m=slm-mnHWaQTkxgsaN77mzgjS	This work
hygR Rptr3	pCBS3470	pCJ721	https://benchling.com/s/seq-EHPmR7WOiIaZX3dYowTz?m=slm-UiLNGH47rXUy9DiqHCFD	This work
target3	pCBS3471	pCJ722	https://benchling.com/s/seq-wHbJxmR4FrAs4lyIvUxe?m=slm-IGPaq3b8k0zMyesGsw2A	This work
tracrRNA(scr)	pCBS2547	pCJ522	https://benchling.com/s/seq-HO4nlWSPZlpggc4Lwmx9	This work
Extended Data Fig. 6d
tracrRNA(scr)	pCBS1844	pCJ378	https://benchling.com/s/seq-IYbbjRy3zKNT1Aqdm1rW	Ref. 23
tracrRNA-NT crRNA	pCBS2547	pCJ522	https://benchling.com/s/seq-HO4nlWSPZlpggc4Lwmx9	This work
tracrRNA-pinT crRNA2	pCBS3392	pCJ702	https://benchling.com/s/seq-2TewHdoieVormUJojLkO	This work
pinT Rptr2	pCBS3058	pCJ637	https://benchling.com/s/seq-vh9Qp9ReDfng4Krcf6p6	This work
pinT Rptr2 recording plasmid	pCBS3059	pCJ638	https://benchling.com/s/seq-XI0eBAmfgVE9MfVJ8gsb	This work
tracrRNA-omrB crRNA1	pCBS3393	pCJ703	https://benchling.com/s/seq-2j2ctEILiZFbcNZ7Mcdy	This work
omrB Rptr1	pCBS331	pCJ052	https://benchling.com/s/seq-dcHX1m8U8p7oVgtVWmn3	This work
omrB Rptr1 recording plasmid	pCBS333	pCJ053	https://benchling.com/s/seq-P2lHDfxEHGZt4plLsaH8	This work
Extended Data Fig. 6e, g and S7b-c, e
tracrRNA(scr) (low copy, ~5)	pCBS3430	pCJ707	https://benchling.com/s/seq-XTNAkj7QLLakp845XAr8	This work
pinT Rptr2 (low copy, ~5)	pCBS3239	pCJ666	https://benchling.com/s/seq-DIBy1HOkkqw6OkCTb2b5	This work
omrB Rptr1 (low copy, ~5)	pCBS3308	pCJ673	https://benchling.com/s/seq-JG98oK2NjIkI5f53VX0s	This work
pinT Rptr2-omrB Rptr1 (low copy, ~5)	pCBS3387	pCJ697	https://benchling.com/s/seq-0FjxXEdsK0Lz83TCEPRM	This work
pinT Rptr2-omrB Rptr1 recording plasmid (medium copy, ~20)	pCBS3388	pCJ698	https://benchling.com/s/seq-PqqGHIkCUSvtCIB9zhnB	This work
Oligos for plasmid construction
ID		Sequence (5'-3')	Description
CJpr1398		gtgtaatAGCcgtgtgatcAAGGCTTCATGCCGAAATC	CJpr1398 and CJpr1399 used for pCJ052 construction using pCJ591 as template by Q5-SDM mutagenesis
CJpr1399		caacctgcgtagagatgcgTGCAACCATTATCACCGC	CJpr1398 and CJpr1399 used for pCJ052 construction using pCJ591 as template by Q5-SDM mutagenesis
CJpr1400		cgtcattgtttgAGAAACACTGAGCTAACACCG	CJpr1400 and CJpr1401 used for pCJ053 construction using pCJ593 as template by Q5-SDM mutagenesis
CJpr1401		ttgattccacGCATGCCCAGCGGAACAG	CJpr1400 and CJpr1401 used for pCJ053 construction using pCJ593 as template by Q5-SDM mutagenesis
CJpr1389		ggaaagtagctgAGAAAggcggtcgtgaaggttacga	CJpr1389 and CJpr1289 used for pCJ176 construction using pCJ612 as template by Q5-SDM mutagenesis
CJpr1289		ctgataaaccGCATGCCCAGCGGAACAG	CJpr1389 and CJpr1289 used for pCJ176 construction using pCJ612 as template by Q5-SDM mutagenesis
CJpr1390		ttccctgataaaccggcggtcgtgaaggttacga	CJpr1390 and CJpr1391 used for pCJ224 construction using pCJ612 as template by Q5-SDM mutagenesis
CJpr1391		agtagctgAGAAAGCATGCCCAGCGGAACAGCA	CJpr1390 and CJpr1391 used for pCJ224 construction using pCJ612 as template by Q5-SDM mutagenesis
CJpr1392		GACACTGGGATACTGTAGGATCTGAGCTAACACCGTGCGTGT	CJpr1392 and CJpr1393 used to amplify CJfr0597, then Gibson assembly with vector(CJfr0596) for pCJ229 constuction
CJpr1393		ATCGATCGATTCTTTCaagcttACAGAAAAGCCCGCCTTTCG	CJpr1392 and CJpr1393 used to amplify CJfr0597, then Gibson assembly with vector(CJfr0596) for pCJ229 constuction
CJpr0966		tatcggtataggttctgttggtgtg	CJpr0966 and CJpr0967 used for pCJ451 construction using pCJ170 as template by Q5-SDM mutagenesis
CJpr0967		Gcaagtcctaaaactaagtcactcatc	CJpr0966 and CJpr0967 used for pCJ451 construction using pCJ170 as template by Q5-SDM mutagenesis
CJpr0968		CGATTCCGGGGTCGCAGA	CJpr0968 and CJpr0969 used to amplify linear vector CJfr0506 containing rAPOBEC1 cytosine base editor using template pSPC914
CJpr0969		AGCGGAGGTTCCACAAATCTTTC	CJpr0968 and CJpr0969 used to amplify linear vector CJfr0506 containing rAPOBEC1 cytosine base editor using template pSPC914
CJpr0970		AGAATCTGCGACCCCGGAATCGagtgacttagttttaggacttgCt	CJpr0970 and CJpr0971 used to amplify fragment CJfr0507 containing Sth1Cas9 D9A nickase using tempate of pCJ170
CJpr0971		GAAAGATTTGTGGAACCTCCGCTaaaatctagcttaggcttatcac	CJpr0970 and CJpr0971 used to amplify fragment CJfr0507 containing Sth1Cas9 D9A nickase using tempate of pCJ170
CJpr1014		GCTCAGTCCTAGGTATAATGCTAGCATGGAGCTTTTCACTGGCGT	CJpr1014 and CJpr1015 used to amplify fragment CJfr0526 containing deGFP using template pCSM168
CJpr1015		CCTTTCGGGCTTTGTTAGCAGTTAGATCCCGGCGGCGGTC	CJpr1014 and CJpr1015 used to amplify fragment CJfr0526 containing deGFP using template pCSM168
CJpr0287		GCTAGCATTATACCTAGGACTG	CJpr0287 and CJpr0303 used to get linear vector CJfr0527 containing Sth1Cas9 tracrRNA(scr) using template of pCJ375
CJpr0303		CTGCTAACAAAGCCCGAAAGG	CJpr0287 and CJpr0303 used to get linear vector CJfr0527 containing Sth1Cas9 tracrRNA(scr) using template of pCJ375
CJpr0994		GCCGTCGTagcCCTTGAAGAAAGGCTTCATGCCGAAATCAAC	CJpr0994 and CJpr0995 used for pCJ475 constuction using pCJ477 as template by Q5-SDM mutagenesis
CJpr0995		AACTACAAGACCCGCGCCGTGCAACCATTATCACCGCC	CJpr0994 and CJpr0995 used for pCJ475 constuction using pCJ477 as template by Q5-SDM mutagenesis
CJpr0996		CACGGGGCagcCGTCGCCGAAAGGCTTCATGCCGAAATCAAC	CJpr0996 and CJpr0997 used for pCJ476 constuction using pCJ477 as template or pCJ402 construction using pCJ630 as template by Q5-SDM mutagenesis
CJpr0997		CTGCTGCCCGACAACCACTTGCAACCATTATCACCGCC	CJpr0996 and CJpr0997 used for pCJ476 constuction using pCJ477 as template or pCJ402 construction using pCJ630 as template by Q5-SDM mutagenesis
CJpr1025		CGCACCATCTtgAGAAACACTGAGCTAACACCG	CJpr1025 and CJpr1026 used for pCJ487 constuction using pCJ239 as template by Q5-SDM mutagenesis
CJpr1026		CTCCTGGACGGCATGCCCAGCGGAACAG	CJpr1025 and CJpr1026 used for pCJ487 constuction using pCJ239 as template by Q5-SDM mutagenesis
CJpr1027		AACACCCCCAtgAGAAACACTGAGCTAACACCG	CJpr1027 and CJpr1028 used for pCJ488 constuction using pCJ239 as template by Q5-SDM mutagenesis
CJpr1028		CTGCTGGTAGGCATGCCCAGCGGAACAG	CJpr1027 and CJpr1028 used for pCJ488 constuction using pCJ239 as template by Q5-SDM mutagenesis
CJpr0581		tgaattttattgAGAAACACTGAGCTAACACCG	CJpr0581 and CJpr1075 used for pCJ500 construction using pCJ239 as template by Q5-SDM mutagenesis
CJpr1075		cataaaGtctGCATGCCCAGCGGAACAG	CJpr0581 and CJpr1075 used for pCJ500 construction using pCJ239 as template by Q5-SDM mutagenesis
CJpr1076		cataaGttctGCATGCCCAGCGGAACAG	CJpr0581 and CJpr1076 used for pCJ513 construction using pCJ239 as template by Q5-SDM mutagenesis
CJpr1077		cataGattctGCATGCCCAGCGGAACAG	CJpr0581 and CJpr1077 used for pCJ514 construction using pCJ239 as template by Q5-SDM mutagenesis
CJpr1079		aagaCtttatgtgaattttatgtgaatt	CJpr1079 and CJpr1080 used for pCJ518 construction using pCJ234 as template by Q5-SDM mutagenesis
CJpr1080		tacaattttactaaaaaataatttaggaaaaatat	CJpr1079 and CJpr1080 used for pCJ518 construction using pCJ234 as template by Q5-SDM mutagenesis
CJpr1081		aagaaCttatgtgaattttatgtgaatt	CJpr1081 and CJpr1080 used for pCJ519 construction using pCJ234 as template by Q5-SDM mutagenesis
CJpr1082		aagaatCtatgtgaattttatgtgaatt	CJpr1082 and CJpr1080 used for pCJ520 construction using pCJ234 as template by Q5-SDM mutagenesis
CJpr0353		GATCCTACAGTATCCCAGTGTCGAGGTATT	CJpr0353 and CJpr0297 used for pCJ522 construction using pCJ477 as template by Q5-SDM mutagenesis
CJpr0297		aagcttGAAAGAATCGATCGATCCCG	CJpr0353 and CJpr0297 used for pCJ522 construction using pCJ477 as template by Q5-SDM mutagenesis
CJpr1122		gtttttacatGTTTTTGTACTCTGGTACCAG	CJpr1122 and CJpr1123 used for pCJ535 construction using pCJ534 as template by Q5-SDM mutagenesis
CJpr1123		aGGgGGGGGGTGCAACCATTATCACCGC	CJpr1122 and CJpr1123 used for pCJ535 construction using pCJ534 as template by Q5-SDM mutagenesis
CJpr1475		CCCCCCCCCacatGTTTTTGTACTCTGGTACCAG	CJpr1475 and CJpr1476 used for pCJ536 construction using pCJ534 as template by Q5-SDM mutagenesis
CJpr1476		AaacttaTGCAACCATTATCACCGC	CJpr1475 and CJpr1476 used for pCJ536 construction using pCJ534 as template by Q5-SDM mutagenesis
CJpr1135		cataaaGActGCATGCCCAGCGGAACAG	CJpr1135 and CJpr0581 used for pCJ554 construction using pCJ239 as template by Q5-SDM mutagenesis
CJpr1136		cataaGAtctGCATGCCCAGCGGAACAG	CJpr1136 and CJpr0581 used for pCJ555 construction using pCJ239 as template by Q5-SDM mutagenesis
CJpr1138		aagTCtttatgtgaattttatgtgaatt	CJpr1138 and CJpr1080 used for pCJ557 construction using pCJ234 as template by Q5-SDM mutagenesis
CJpr1139		aagaTCttatgtgaattttatgtgaatt	CJpr1139 and CJpr1080 used for pCJ558 construction using pCJ234 as template by Q5-SDM mutagenesis
CJpr0583		gtttttacattgAGAAACACTGAGCTAACACCG	CJpr0583 and CJpr1140 used for pCJ564 construction using pCJ239 as template by Q5-SDM mutagenesis
CJpr1140		AGGGGGGGGGGCATGCCCAGCGGAACAG	CJpr0583 and CJpr1140 used for pCJ564 construction using pCJ239 as template by Q5-SDM mutagenesis
CJpr1477		CCCCCCCCCacattgAGAAACACTGAGCTAACACCG	CJpr1477 and CJpr1478 used for pCJ565 construction using pCJ239 as template by Q5-SDM mutagenesis
CJpr1478		AaacttaGCATGCCCAGCGGAACAGCAC	CJpr1477 and CJpr1478 used for pCJ565 construction using pCJ239 as template by Q5-SDM mutagenesis
CJpr0850		GCGAACGATTATGAAGTGATGCAACCATTATCACCGC	CJpr0850 and CJpr851 used for pCJ578 construction using pCJ477 as template or pCJ707 construction using pCJ630 as template by Q5-SDM mutagenesis
CJpr0851		AATTCAGGGCTTGACCTACAAGGCTTCATGCCGAAATC	CJpr0850 and CJpr851 used for pCJ578 construction using pCJ477 as template or pCJ707 construction using pCJ630 as template by Q5-SDM mutagenesis
CJpr1172		acttgtaAGCggtttttccAAGGCTTCATGCCGAAATC	CJpr1172 and CJpr1173 used for pCJ579 construction using pCJ578 as template by Q5-SDM mutagenesis
CJpr1173		tttagttattgctataattTGCAACCATTATCACCGC	CJpr1172 and CJpr1173 used for pCJ579 construction using pCJ578 as template by Q5-SDM mutagenesis
CJpr1176		ttttacagaatgAGAAACACTGAGCTAACACCG	CJpr1176 and CJpr1177 used for pCJ581 construction using pCJ239 as template by Q5-SDM mutagenesis
CJpr1177		ggtgtgataaGCATGCCCAGCGGAACAG	CJpr1176 and CJpr1177 used for pCJ581 construction using pCJ239 as template by Q5-SDM mutagenesis
CJpr1180		ggaaaaaccatacaagttttagttattgctataattactgctttg	CJpr1180 and CJpr1181 used for pCJ585 construction using pCJ579 as template by Q5-SDM mutagenesis
CJpr1181		AAGtgtaaaaggtgtgataatatcagtaggc	CJpr1180 and CJpr1181 used for pCJ585 construction using pCJ579 as template by Q5-SDM mutagenesis
CJpr1185		aagaattCatgtgaattttatgtgaatt	CJpr1185 and CJpr1080 used for pCJ587 construction using pCJ234 as template by Q5-SDM mutagenesis
CJpr1184		catGaattctGCATGCCCAGCGGAACAG	CJpr1184 and CJpr0581 used for pCJ588 construction using pCJ239 as template by Q5-SDM mutagenesis
CJpr1192		tgatgttAGCggtcggttcAAGGCTTCATGCCGAAATC	CJpr1192 and CJpr1193 used for pCJ592 construction using pCJ522 as template by Q5-SDM mutagenesis
CJpr1193		atatgattacgatgccgcgTGCAACCATTATCACCGC	CJpr1192 and CJpr1193 used for pCJ592 construction using pCJ522 as template by Q5-SDM mutagenesis
CJpr1196		gaaaccgcaatgAGAAACACTGAGCTAACACCG	CJpr1196 and CJpr1197 used for pCJ594 construction using pCJ239 as template by Q5-SDM mutagenesis
CJpr1197		ggttcgataaGCATGCCCAGCGGAACAG	CJpr1196 and CJpr1197 used for pCJ594 construction using pCJ239 as template by Q5-SDM mutagenesis
CJpr1224		aagaatttCtgtgaattttatgtgaatt	CJpr1224 and CJpr1080 used for pCJ603 construction using pCJ239 as template by Q5-SDM mutagenesis
CJpr1225		caGaaattctGCATGCCCAGCGGAACAG	CJpr1225 and CJpr1080 used for pCJ604 construction using pCJ239 as template by Q5-SDM mutagenesis
CJpr1235		aagaaACtatgtgaattttatgtgaattt	CJpr1235 and CJpr1080 used for pCJ605 construction using pCJ234 as template by Q5-SDM mutagenesis
CJpr1236		aagaatACatgtgaattttatgtgaattt	CJpr1236 and CJpr1080 used for pCJ607 construction using pCJ234 as template by Q5-SDM mutagenesis
CJpr1237		aagaattACtgtgaattttatgtgaattt	CJpr1237 and CJpr1080 used for pCJ609 construction using pCJ234 as template by Q5-SDM mutagenesis
CJpr1238		cataGTttctGCATGCCCAGCGGAACAG	CJpr1238 and CJpr0581 used for pCJ606 construction using pCJ239 as template by Q5-SDM mutagenesis
CJpr1239		catGTattctGCATGCCCAGCGGAACAG	CJpr1239 and CJpr0581 used for pCJ608 construction using pCJ239 as template by Q5-SDM mutagenesis
CJpr1240		caGTaattctGCATGCCCAGCGGAACAG	CJpr1240 and CJpr0581 used for pCJ610 construction using pCJ239 as template by Q5-SDM mutagenesis
CJpr1265		cggtattAGCaacagcgttAAGGCTTCATGCCGAAATC	CJpr1265 and CJpr1266 used for pCJ611 construction using pCJ591 as template by Q5-SDM mutagenesis
CJpr1266		acttgcgtcaggagcgtgaTGCAACCATTATCACCGC	CJpr1265 and CJpr1266 used for pCJ611 construction using pCJ591 as template by Q5-SDM mutagenesis
CJpr1271		aaggttacgatgAGAAACACTGAGCTAACACCG	CJpr1271 and CJpr1272 used for pCJ612 construction using pCJ593 as template by Q5-SDM mutagenesis
CJpr1272		cacgaccgccGCATGCCCAGCGGAACAG	CJpr1271 and CJpr1272 used for pCJ612 construction using pCJ593 as template by Q5-SDM mutagenesis
CJpr1277		aagTatttatgtgaattttatgtgaattt	CJpr1277 and CJpr1080 used for pCJ617 construction using pCJ234 as template by Q5-SDM mutagenesis
CJpr1278		aagaTtttatgtgaattttatgtgaattt	CJpr1278 and CJpr1080 used for pCJ618 construction using pCJ234 as template by Q5-SDM mutagenesis
CJpr1279		aagaaAttatgtgaattttatgtgaattt	CJpr1279 and CJpr1080 used for pCJ619 construction using pCJ234 as template by Q5-SDM mutagenesis
CJpr1280		aagaatAtatgtgaattttatgtgaattt	CJpr1280 and CJpr1080 used for pCJ620 construction using pCJ234 as template by Q5-SDM mutagenesis
CJpr1281		aagaattAatgtgaattttatgtgaattt	CJpr1281 and CJpr1080 used for pCJ621 construction using pCJ234 as template by Q5-SDM mutagenesis
CJpr1284		catcctgAGCccggagattAAGGCTTCATGCCGAAATC	CJpr1284 and CJpr1285 used for pCJ624 construction using pCJ591 as template by Q5-SDM mutagenesis
CJpr1285		cggatctcgcaggtattaaTGCAACCATTATCACCGC	CJpr1284 and CJpr1285 used for pCJ624 construction using pCJ591 as template by Q5-SDM mutagenesis
CJpr1288		ggaaagtagctgAGAAACACTGAGCTAACACCG	CJpr1288 and CJpr1289 used for pCJ625 construction using pCJ593 as template by Q5-SDM mutagenesis
CJpr1289		ctgataaaccGCATGCCCAGCGGAACAG	CJpr1288 and CJpr1289 used for pCJ625 construction using pCJ593 as template by Q5-SDM mutagenesis
CJpr1437		GCcaattaccgAAGGCTTCATGCCGAAATC	CJpr1437 and CJpr1438 used for pCJ637 construction using pCJ591 as template and pCJ666 construction using pCJ630 as template by Q5-SDM mutagenesis
CJpr1438		TcctcctcatatttgcggcagcgtagtTGCAACCATTATCACCGC	CJpr1437 and CJpr1438 used for pCJ637 construction using pCJ591 as template and pCJ666 construction using pCJ630 as template by Q5-SDM mutagenesis
CJpr1412		tgtagcgtaatgAGAAACACTGAGCTAACACCG	CJpr1412 and CJpr1436 used for pCJ638 construction using pCJ593 as template by Q5-SDM mutagenesis
CJpr1436		ccaGaaagtaGCATGCCCAGCGGAACAG	CJpr1412 and CJpr1436 used for pCJ638 construction using pCJ593 as template by Q5-SDM mutagenesis
CJpr1419		aaccATCCCATGGTAGTCCTTAGAggcggtcgtgaaggttacga	CJpr1419 and CJpr1420 used for pCJ642 construction using pCJ224 as template by Q5-SDM mutagenesis
CJpr1420		tatcagggaaagtagctgAGAAAGCATGCCCAGCGGAACAGCA	CJpr1419 and CJpr1420 used for pCJ642 construction using pCJ224 as template by Q5-SDM mutagenesis
CJpr1421		GAAAATCCCATGGTAGTCCTTAGAggcggtcgtgaaggttacga	CJpr1421 and CJpr1422 used for pCJ641 construction using pCJ176 as template by Q5-SDM mutagenesis
CJpr1422		TcagctactttccctgataaaccGCATGCCCAGCGGAACAGCA	CJpr1421 and CJpr1422 used for pCJ641 construction using pCJ176 as template by Q5-SDM mutagenesis
CJpr1465		Ttggaaatttaactcatcttatattaaatatgatagttttgtttcaatttg	CJpr1465 and CJpr1466 used for pCJ661 construction using pCJ235 as template by Q5-SDM mutagenesis
CJpr1466		gtaaaaacattgaacttaaaagctgccaataagctc	CJpr1465 and CJpr1466 used for pCJ661 construction using pCJ235 as template by Q5-SDM mutagenesis
CJpr0584		attgaacttaGCATGCCCAGCGGAACAG	CJpr0584and CJpr1468 used for pCJ663 construction using pCJ593 as template by Q5-SDM mutagenesis
CJpr1468		gtttttaGattgAGAAACACTGAGCTAACACCG	CJpr0584and CJpr1468 used for pCJ663 construction using pCJ593 as template by Q5-SDM mutagenesis
CJpr1398		gtgtaatAGCcgtgtgatcAAGGCTTCATGCCGAAATC	CJpr1398 and CJpr1399 used for pCJ673 construction using pCJ630 as template by Q5-SDM mutagenesis
CJpr1399		caacctgcgtagagatgcgTGCAACCATTATCACCGC	CJpr1398 and CJpr1399 used for pCJ673 construction using pCJ630 as template by Q5-SDM mutagenesis
CJpr1493		cctaagaAGCtccaaatatAAGGCTTCATGCCGAAATC	CJpr1493 and CJpr1494 used for pCJ678 construction using pCJ578 as template by Q5-SDM mutagenesis
CJpr1494		tctgatttgttattttgcaTGCAACCATTATCACCGC	CJpr1493 and CJpr1494 used for pCJ678 construction using pCJ578 as template by Q5-SDM mutagenesis
CJpr1495		tcttgttttttgAGAAACACTGAGCTAACACCG	CJpr1495 and CJpr1496 used for pCJ679 construction using pCJ593 as template by Q5-SDM mutagenesis
CJpr1496		catgaaatcaGCATGCCCAGCGGAACAG	CJpr1495 and CJpr1496 used for pCJ679 construction using pCJ593 as template by Q5-SDM mutagenesis
CJpr1509		cttaaaaaaatgcccggtatcgctaccgataaccgggccaacggactgcacagttagccgattccggggatccgtcgacc	CJpr1509 and 1510 used to PCR-amplify CJfr0602 with template of pkD13
CJpr1510		agtgcccaatattacgacatcatccatcacccgcggcattacctgattatggagttcaatgtgtaggctggagctgcttc	CJpr1509 and 1510 used to PCR-amplify CJfr0602 with template of pkD13
CJpr1511		gtttatcgcggtgattgttacttattaaaactgtcctctaactacagaaggccctacaccattccggggatccgtcgacc	CJpr1511 and 1512 used to PCR-amplify CJfr0603 with template of pkD13
CJpr1512		caattcattcacgcggcatggagagaaatcacgcccccgctccgcgctggggcgtaacgcgtgtaggctggagctgcttc	CJpr1511 and 1512 used to PCR-amplify CJfr0603 with template of pkD13
CJpr1513		tcctcgaagagaaaaatgcaataagtacaattgcgcaacaaaagtaagatctcggtcataattccggggatccgtcgacc	CJpr1513 and 1514 used to PCR-amplify CJfr0604 with template of pkD13
CJpr1514		aagtaacaatcaccgcgataaacgtgctagcattgtacctaggactgagctagccgtaaagtgtaggctggagctgcttc	CJpr1513 and 1514 used to PCR-amplify CJfr0604 with template of pkD13
CJpr1515		tgtagggccttctgtagttagaggacagttttaataagtaacaatcaccgcgataaacgt	CJpr1513 and 1515 used to PCR-amplify CJfr0605 with template of CJfr0604
CJpr1520		aattctttacAGCattttactaAAGGCTTCATGCCGAAATC	CJpr1520 and CJpr1521 used for pCJ687 construction using pCJ235 as template by Q5-SDM mutagenesis
CJpr1521		tatgtgaattttatgtTGCAACCATTATCACCGC	CJpr1520 and CJpr1521 used for pCJ687 construction using pCJ235 as template by Q5-SDM mutagenesis
CJpr1522		aattattttttgAGAAACACTGAGCTAACACCG	CJpr1522 and CJpr1523 used for pCJ688 construction using pCJ593 as template by Q5-SDM mutagenesis
CJpr1523		taggaaaaatGCATGCCCAGCGGAACAG	CJpr1522 and CJpr1523 used for pCJ688 construction using pCJ593 as template by Q5-SDM mutagenesis
CJpr1530		ggaatcttaggtctgatttgttattttgcaaaagtaaatatc	CJpr1530 and CJpr1531 used for pCJ695 construction using pCJ678 as template by Q5-SDM mutagenesis
CJpr1531		aaatatTTTaacaagacatgaaatcagcattactaaaagtaaatatg	CJpr1530 and CJpr1531 used for pCJ695 construction using pCJ678 as template by Q5-SDM mutagenesis
CJpr1533		GAAAGAGCCTATGGTTGAACGTGTtactttCtggtgtagcgtaatgAG	CJpr1533 and CJpr1534 used for pCJ698 construction using pCJ667 as template by Q5-SDM mutagenesis
CJpr1534		Tcaaacaatgacgttgattccacccacgggtgcgcatgatcg	CJpr1533 and CJpr1534 used for pCJ698 construction using pCJ667 as template by Q5-SDM mutagenesis
CJpr1544		atgcgccAGCagatcgacgAAGGCTTCATGCCGAAATC	CJpr1544 and CJpr1545 used for pCJ708 construction using pCJ591 as template by Q5-SDM mutagenesis
CJpr1545		ccagtgggcgcgtgatgctTGCAACCATTATCACCGC	CJpr1544 and CJpr1545 used for pCJ708 construction using pCJ591 as template by Q5-SDM mutagenesis
CJpr1546		attgtgtcgctgAGAAACACTGAGCTAACACCG	CJpr1546 and CJpr1547 used for pCJ709 construction using pCJ593 as template by Q5-SDM mutagenesis
CJpr1547		tgcgaaaggtGCATGCCCAGCGGAACAG	CJpr1546 and CJpr1547 used for pCJ709 construction using pCJ593 as template by Q5-SDM mutagenesis
CJpr1552		aattgtaaagaatttatgtgaattttatgtgaattttaagac	CJpr1552 and CJpr1553 used for pCJ712 construction using pCJ591 as template by Q5-SDM mutagenesis
CJpr1553		ttactaTTTaataatttaggaaaaatattgaaaattaaatttttaaa	CJpr1552 and CJpr1553 used for pCJ712 construction using pCJ591 as template by Q5-SDM mutagenesis
CJpr0584		attgaacttaGCATGCCCAGCGGAACAG	CJpr0584 and CJpr1556 used for pCJ714 construction using pCJ593 as template by Q5-SDM mutagenesis
CJpr1556		gtttttaGTttgAGAAACACTGAGCTAACACCG	CJpr0584 and CJpr1556 used for pCJ714 construction using pCJ593 as template by Q5-SDM mutagenesis
CJpr1558		GGTCGGAagcACGCTGTCGAAGGCTTCATGCCGAAATC	CJpr1558 and CJpr1559 used for pCJ717 construction using pCJ591 as template by Q5-SDM mutagenesis
CJpr1559		TGATGCAGCTCTCGGAGGGTGCAACCATTATCACCGC	CJpr1558 and CJpr1559 used for pCJ717 construction using pCJ591 as template by Q5-SDM mutagenesis
CJpr1560		TCGAAAAGTTtgAGAAACACTGAGCTAACACCG	CJpr1560 and CJpr1561 used for pCJ718 construction using pCJ593 as template by Q5-SDM mutagenesis
CJpr1561		TCAGAAACTTGCATGCCCAGCGGAACAG	CJpr1560 and CJpr1561 used for pCJ718 construction using pCJ593 as template by Q5-SDM mutagenesis
CJpr1566		ATACACAagcGGGGATCAGAAGGCTTCATGCCGAAATC	CJpr1566 and CJpr1567 used for pCJ721 construction using pCJ591 as template by Q5-SDM mutagenesis
CJpr1567		CACTGGCAAACTGTGATGGTGCAACCATTATCACCGC	CJpr1566 and CJpr1567 used for pCJ721 construction using pCJ591 as template by Q5-SDM mutagenesis
CJpr1568		TGCGCGATTGtgAGAAACACTGAGCTAACACCG	CJpr1568 and CJpr1569 used for pCJ722 construction using pCJ593 as template by Q5-SDM mutagenesis
CJpr1569		TATGAAATCAGCATGCCCAGCGGAACAG	CJpr1568 and CJpr1569 used for pCJ722 construction using pCJ593 as template by Q5-SDM mutagenesis
CJpr1421		GAAAATCCCATGGTAGTCCTTAGAggcggtcgtgaaggttacga	CJpr1421 and CJpr1547 used for pCJ725 construction using pCJ593 as template by Q5-SDM mutagenesis
CJpr1547		tgcgaaaggtGCATGCCCAGCGGAACAG	CJpr1421 and CJpr1547 used for pCJ725 construction using pCJ593 as template by Q5-SDM mutagenesis
CJpr0686		GCATGCCCAGCGGAACAG	CJpr0686 and CJpr0346 used for pCJ729, 730, 731 and 732 construction using pCJ630 as template by Q5-SDM mutagenesis
CJpr0346		AATACCTCGACACTGGGATACTGTAGGATC	CJpr0686 and CJpr0346 used for pCJ729, 730, 731 and 732 construction using pCJ630 as template by Q5-SDM mutagenesis
CJpr1570		tttagttacagacaaacctgaagCTATTCCTTTGCCCTCGGACG	CJpr1570 and 1571 used to PCR-amplify CJfr0615 with template of pCP20-hygR
CJpr1571		acttgaatttgagagggaacttagATGAAAAAGCCTGAACTCACCG	CJpr1570 and 1571 used to PCR-amplify CJfr0615 with template of pCP20-hygR
CJpr1581		ggagcacgatcatgcgcacccgtggTGAGCTAACACCGTGCGTGT	CJpr1581 and 1582 used to PCR-amplify CJfr0621 with template of pCJ630
CJpr1582		TcaAGATGGTGCGCTCCTGGACGGATCCTACAGTATCCCAGTGTCGA	CJpr1581 and 1582 used to PCR-amplify CJfr0621 with template of pCJ630
CJpr1392		GACACTGGGATACTGTAGGATCTGAGCTAACACCGTGCGTGT	CJpr1392 and 1532 used to PCR-amplify CJfr0607 with template of pCJ673
CJpr1532		CCTAGGACTGAGCTAGCTGTCAAACAGAAAAGCCCGCCTTTCG	CJpr1392 and 1532 used to PCR-amplify CJfr0607 with template of pCJ673
CJpr1583		CTcaAGATGGTGCGCTCCTGGACGACCGGAAGGAGCTGACTGGGT	CJpr1581 and 1583 used to PCR-amplify CJfr0623~626 with template of pCJ630, 631, 632 and 668
CJpr2304		CGCACCATCTtgAGAAACACTGAGCTAACACCGTGCGTGT	CJpr1026 and 2304 used for pCJ401 construction using pCJ630 as template or pCJ413 construction using pCJ403 as template by Q5-SDM mutagenesis
CJpr1371		AGCATCGATCCTAGCATGGatgcatCGTCCAGGAGCGCACCATCTtgAGAAAaagcttGAAAGAATCGATCGATCCC	together with CJfr0397 used for pCJ634 construction by Gibson assembly
CJpr1473		gtcctaggtacagtgctagcGCTAGCAATAATTTTGTTTAACTTTAAG	CJpr1473 and 1474 used for pCJ668 construction using pCJ630 as template by Q5-SDM mutagenesis
CJpr1474		tgagctagccgtcaaGATCCTACAGTATCCCAGTGTC	CJpr1473 and 1474 used for pCJ668 construction using pCJ630 as template by Q5-SDM mutagenesis
CJpr1365		GCTAGCAATAATTTTGTTTAACTTTAAG	CJpr1365 and 1368 used for pCJ631 construction using pCJ630 as template by Q5-SDM mutagenesis
CJpr1368		gctagcatagtccctaggact	CJpr1365 and 1368 used for pCJ631 construction using pCJ630 as template by Q5-SDM mutagenesis
CJpr1387		ctcagtcctagggattatgctagcGCTAGCA	CJpr1387 and 1388 used for pCJ632 construction using pCJ630 as template by Q5-SDM mutagenesis
CJpr1388		ctagctatcagGATCCTACAGTATCCCAGTGTCGAGG	CJpr1387 and 1388 used for pCJ632 construction using pCJ630 as template by Q5-SDM mutagenesis
CJpr1282		caggaagAGCaattaccttAAGGCTTCATGCCGAAATC	CJpr1282 and 1283 used for pCJ622 construction using pCJ591 as template by Q5-SDM mutagenesis
CJpr1283		atgggcggctcgccggtagTGCAACCATTATCACCGC	CJpr1282 and 1283 used for pCJ622 construction using pCJ591 as template by Q5-SDM mutagenesis
CJpr1479		aatgtttttacatGTTTTTGTACTCTGGTACCAG	CJpr1479 and 1480 used for pCJ669 construction using pCJ536 as template by Q5-SDM mutagenesis
CJpr1480		CaacttaTGCAACCATTATCACCGC	CJpr1479 and 1480 used for pCJ669 construction using pCJ536 as template by Q5-SDM mutagenesis
CJpr1481		GaatgtttttacattgAGAAACACTGAGCTAACACCG	CJpr1481 and 1482 used for pCJ670 construction using pCJ240 as template by Q5-SDM mutagenesis
CJpr1482		aacttaGggggggggggGGAACAGCACACACATGTCG	CJpr1481 and 1482 used for pCJ670 construction using pCJ240 as template by Q5-SDM mutagenesis
CJpr1588		gtttttacTttgAGAAACACTGAGCTAACACCG	together with CJpr0584 used for pCJ738 construction using pCJ240 as template by Q5-SDM mutagenesis
CJpr1535		acatggaaatttaactcatcttatattaaatatgatagttttgtttcaatttg	CJpr1535 and 1536 used for pCJ704 construction using pCJ235 as template by Q5-SDM mutagenesis
CJpr1536		Taaaacattgaacttaaaagctgccaataagctc	CJpr1535 and 1536 used for pCJ704 construction using pCJ235 as template by Q5-SDM mutagenesis
CJpr1589		gttttAacattgAGAAACACTGAGCTAACACCG	together with CJpr0584 used for pCJ739 construction using pCJ240 as template by Q5-SDM mutagenesis
CJpr1537		gtttAtacattgAGAAACACTGAGCTAACACCG	together with CJpr0584 used for pCJ705 construction using pCJ240 as template by Q5-SDM mutagenesis
CJpr1557		gtttAAacattgAGAAACACTGAGCTAACACCG	together with CJpr0584 used for pCJ715 construction using pCJ240 as template by Q5-SDM mutagenesis
CJpr1586		attgtgtcgctgAGAAACTGAGTAGGACAAATCCG	CJpr1586 and 1587, together with CJpr1610 and 1611, used for pCJ750 construction using template of pCB292 (pUA66-PrhaB-gfp) by Q5-SDM mutagenesis
CJpr1587		tgcgaaaggtGAGAGCGTTCACCGACAAAC	CJpr1586 and 1587, together with CJpr1610 and 1611, used for pCJ750 construction using template of pCB292 (pUA66-PrhaB-gfp) by Q5-SDM mutagenesis
CJpr1610		GATCcTCTAGATTTAAGAAGGAG	CJpr1586 and 1587, together with CJpr1610 and 1611, used for pCJ750 construction using template of pCB292 (pUA66-PrhaB-gfp) by Q5-SDM mutagenesis
CJpr1611		aatgtgatcctgctgaatttc	CJpr1586 and 1587, together with CJpr1610 and 1611, used for pCJ750 construction using template of pCB292 (pUA66-PrhaB-gfp) by Q5-SDM mutagenesis
CJpr2275		ttatcgaaccgaaaccgcaatgAGAAATCCGGACGGGGCTATATACTggtttatcagggaaagtagctg	CJpr2275 and 2276 used for used for pCJ842 construction using pCJ641 as template by Q5-SDM mutagenesis
CJpr2276		GCCCTGGTTCACGTACTCGCTTTCTcagcggaacaatatcgaccaggGCATGCCCAGCGGAACAGCA	CJpr2275 and 2276 used for used for pCJ842 construction using pCJ641 as template by Q5-SDM mutagenesis
CJpr2282		tgccggtAGCtgtaaaccgAAGGCTTCATGCCGAAATC	CJpr2282 and 2283 used for used for pCJ035 construction using pCJ611 as template by Q5-SDM mutagenesis
CJpr2283		agaaagtcaccctgacgttTGCAACCATTATCACCGC	CJpr2282 and 2283 used for used for pCJ035 construction using pCJ611 as template by Q5-SDM mutagenesis
CJpr2284		agacacgAGCacagagcatAAGGCTTCATGCCGAAATC	CJpr2284 and 2285 used for used for pCJ036 construction using pCJ611 as template by Q5-SDM mutagenesis
CJpr2285		ggtcaacgagcatgatgtaTGCAACCATTATCACCGC	CJpr2284 and 2285 used for used for pCJ036 construction using pCJ611 as template by Q5-SDM mutagenesis
CJpr2286		ggatggtAGCaaaatcgatAAGGCTTCATGCCGAAATC	CJpr2286 and 2287 used for used for pCJ037 construction using pCJ611 as template by Q5-SDM mutagenesis
CJpr2287		ggctattgattccagcaacTGCAACCATTATCACCGC	CJpr2286 and 2287 used for used for pCJ037 construction using pCJ611 as template by Q5-SDM mutagenesis
CJpr2288		cgacgggtgttgAGAAACACTGAGCTAACACCG	CJpr2288 and 2289 used for used for pCJ045 construction using pCJ612 as template by Q5-SDM mutagenesis
CJpr2289		cctgaacgatGCATGCCCAGCGGAACAG	CJpr2288 and 2289 used for used for pCJ045 construction using pCJ612 as template by Q5-SDM mutagenesis
CJpr2290		gcgtgatacctgAGAAACACTGAGCTAACACCG	CJpr2290 and 2291 used for used for pCJ046 construction using pCJ612 as template by Q5-SDM mutagenesis
CJpr2291		acagatttggGCATGCCCAGCGGAACAG	CJpr2290 and 2291 used for used for pCJ046 construction using pCJ612 as template by Q5-SDM mutagenesis
CJpr2292		ggatttcacctgAGAAACACTGAGCTAACACCG	CJpr2292 and 2293 used for used for pCJ047 construction using pCJ612 as template by Q5-SDM mutagenesis
CJpr2293		agcgaaaaacGCATGCCCAGCGGAACAG	CJpr2292 and 2293 used for used for pCJ047 construction using pCJ612 as template by Q5-SDM mutagenesis
CJpr2328		ctaggtacagtgctagcCGGCGCGGGTCTTGTAGTTGCCGTCGTagcCCTTGAAGAAAGGCTTCA	CJpr2328 and 2329 used for used for pCJ485 construction using pCJ401 as template by Q5-SDM mutagenesis
CJpr2329		gactgagctagccgtcaaGTGTTTCTcaAGATGGTGCGCTCCTGGACGGCATGCCCAG	CJpr2328 and 2329 used for used for pCJ485 construction using pCJ401 as template by Q5-SDM mutagenesis
CJpr2327		GACTGAGCTAGCTGTCAAGTGTTTCTcaAGATGGTGCGCTCCTGGACGGCATGCCCAG	CJpr2327 and 2330 used for used for pCJ553 construction using pCJ401 as template by Q5-SDM mutagenesis
CJpr2330		ctagggactatgctagcCGGCGCGGGTCTTGTAGTTGCCGTCGTagcCCTTGAAGAAAGGCTTCA	CJpr2327 and 2330 used for used for pCJ553 construction using pCJ401 as template by Q5-SDM mutagenesis
CJpr2331		ctagggattatgctagcCGGCGCGGGTCTTGTAGTTGCCGTCGTagcCCTTGAAGAAAGGCTTCA	CJpr2331 and 2332 used for used for pCJ586 construction using pCJ401 as template by Q5-SDM mutagenesis
CJpr2332		gactgagctagctatcagGTGTTTCTcaAGATGGTGCGCTCCTGGACGGCATGCCCAG	CJpr2331 and 2332 used for used for pCJ586 construction using pCJ401 as template by Q5-SDM mutagenesis
Sequencing oligos
ID		Sequence (5' to 3')	Description
CJpr0001		TGGGTGGGCTAACGATATCC	used to sequence all pCSM168-derived plasmids (low-copy)
CJpr0002		GAACTTCAGGGTCAGCTTGC	used to sequence all pCSM168-derived plasmids (low-copy)
CJpr0035		GGTGATGTCGGCGATATAGG	used to sequence all pCBS583-derived plasmids
CJpr0037		tctgcgttctgatttaatctg	used to sequence all pCBS583-derived plasmids
CJpr0298		TCGGGTTTCGCCACCTCTGACT	used to sequence all pCSM180-derived plasmids (high-copy)
CJpr0299		TCGCTGAGATAGGTGCCTCAC	used to sequence all pCSM180-derived plasmids (high-copy)
CJpr1376		gctgacttccgcgtttccag	together with CJpr0299, used to sequence all pETM11-derived plasmids (medium-copy)
CJpr1518		attgcgcaacaaaagtaagatc	used to sequence xylFΔ and J23110p-xylF strain
CJpr1519		cgactccacctaagccaattc	used to sequence xylFΔ and J23110p-xylF strain
CJpr1542		cgcccgaggtgccaagatc	used to sequence xylAΔ strain
CJpr1543		cgagcgagcgcacacttgt	used to sequence xylAΔ strain
CJpr2349		TTTGCTGGGTGGGCTAAC	used for single-cell sequencing of pCSM168-derived low-copy recording plasmids
CJpr2350		CGGTGGTGCAGATGAACTT	used for single-cell sequencing of pCSM168-derived low-copy recording plasmids
CJpr2355		aacacggaaaccgaagacc	used for single-cell sequencing of pETM11-derived medium-copy recording plasmids
CJpr2356		tggatgaacgaaatagacagatcg	used for single-cell sequencing of pETM11-derived medium-copy recording plasmids
CJpr1528		CGTGCAATCCATCTTGTTCAATCAT	used to sequence plasmid pCJ750
CJpr1585		TGTTATCAGAATCGCAGATCC	used to sequence plasmid pCJ750
gBlocks or amplified fragments for plasmid construction
ID		Sequence (5' to 3')	Description	Benchling link
CJfr0274		CTGCTAACAAAGCCCGAAAGGAAGCTGAGTTGGCTGCTGCCACCGCTGAGCAATAACTAGCATAACCCCTTGGGGCCTCTAAACGGGTCTTGAGGGGTTTTTTGCTGAAAGGAGGAACTATATCCGGATaagcttGAAAGAATCGATCGATCCCGAATGAGTAGtacagcggccgcgattatcaaaaaggatcttcacctagatccttttaaattaaaaatgaagttttaaatcaatctaaagtatatatgagtaaacttggtctgacagttaccaatgcttaatcagtgaggcacctatctcagcgatctgtctatttcgttcatccatagttgcctgactccccgtcgtgtagataactacgatacgggagggcttaccatctggccccagtgctgc…	linearized vector using primers of CJpr0296-303 and template of pCSM180	https://benchling.com/s/seq-sjQ2rSS07wAEA3sH296N
CJfr0388		ATCGATCCTAGCATGGatgcatTGAGCTAACACCGTGCGTGTTGACAATTTTACCTCTGGCGGTGATAATGGTTGCActtacacagttacttaaatcttgcagaagctacaaagataaggcttcatgccgaaatcaacaccctgtcattttatggcagggtgttttCAAAGCCCGCCGAAAGGCGGGCTTTTCTGTAATACCTCGACACTGGGATACTGTAGGATCTTGACAGCTAGCTCAGTCCTAGGTATAATGCTAGC		https://benchling.com/s/seq-SIkjLZRer7bq70TxMt5K
CJfr0526		GCTCAGTCCTAGGTATAATGCTAGCATGGAGCTTTTCACTGGCGTTGTTCCCATCCTGGTCGAGCTGGACGGCGACGTAAACGGCCACAAGTTCAGCGTGTCCGGCGAGGGCGAGGGCGATGCCACCTACGGCAAGCTGACCCTGAAGTTCATCTGCACCACCGGCAAGCTGCCCGTGCCCTGGCCCACCCTCGTGACCACCCTGACCTACGGCGTGCAGTGCTTCAGCCGCTACCCCGACCACATGAAGCAGCACGACTTCTTCAAGTCCGCCATGCCCGAAGGCTACGTCCAGGAGCGCACCATCTTCTTCAAGGACGACGGCAACTACAAGACCCGCGCCGAGGTGAAGTTCGAGGGCGACACCCTGGTGAACCGCATCGAGCTGAAGGGCATCGA…	J23119p-deGFP amplified using primers CJpr1014 and Cjpr1015 from template pCJ240	https://benchling.com/s/seq-0QEcdrySPFr6QTR8Fx2D?m=slm-Uy0Q2AJyKeO1eNvnWzw3
CJfr0527		CTGCTAACAAAGCCCGAAAGGAAGCTGAGTTGGCTGCTGCCACCGCTGAGCAATAACTAGCATAACCCCTTGGGGCCTCTAAACGGGTCTTGAGGGGTTTTTTGCTGAAAGGAGGAACTATATCCGGATaagcttGAAAGAATCGATCGATCCCGAATGAGTAGtacagcggccgcgattatcaaaaaggatcttcacctagatccttttaaattaaaaatgaagttttaaatcaatctaaagtatatatgagtaaacttggtctgacagttaccaatgcttaatcagtgaggcacctatctcagcgatctgtctatttcgttcatccatagttgcctgactccccgtcgtgtagataactacgatacgggagggcttaccatctggccccagtgctgc…	linearized vector using primers CJpr0287 and CJpr0303, and template pCJ375; together with CJfr0526 for pCJ477 construction by Gibson assembly	https://benchling.com/s/seq-QK0PqJxYSL8czo1hqXzp?m=slm-wc4ekyrpzgYJEkKDWR16
CJfr0598		aagcttGAAAGAATCGATCGATCCCGAATGAGTAGtacagcggccgcgattatcaaaaaggatcttcacctagatccttttaaattaaaaatgaagttttaaatcaatctaaagtatatatgagtaaacttggtctgacagttaccaatgcttaatcagtgaggcacctatctcagcgatctgtctatttcgttcatccatagttgcctgactccccgtcgtgtagataactacgatacgggagggcttaccatctggccccagtgctgcaatgataccgcgggacccacgctcaccggctccagatttatcagcaataaaccagccagccggaagggccgagcgcagaagtggtcctgcaactttatccgcctccatccagtctattaattgttgccg…	linearized vector using primers of CJpr0353-297 and template of pCJ611	https://benchling.com/s/seq-zrEy5LUcRxVJeMDg8UhI
CJfr0586		GCTAGCAATAATTTTGTTTAACTTTAAGAAGGAGATATACCATGGAGCTTTTCACTGGCGTTGTTCCCATCCTGGTCGAGCTGGACGGCGACGTAAACGGCCACAAGTTCAGCGTGTCCGGCGAGGGCGAGGGCGATGCCACCTACGGCAAGCTGACCCTGAAGTTCATCTGCACCACCGGCAAGCTGCCCGTGCCCTGGCCCACCCTCGTGACCACCCTGACCTACGGCGTGCAGTGCTTCAGCCGCTACCCCGACCACATGAAGCAGCACGACTTCTTCAAGTCCGCCATGCCCGAAGGCTACGTCCAGGAGCGCACCATCTTCTTCAAGGACGACGGCAACTACAAGACCCGCGCCGAGGTGAAGTTCGAGGGCGACACCCTGGTGAACCGCATCG…	linearized vector using primers of CJpr0686-1365 and template of pCJ487	https://benchling.com/s/seq-MKdZZLFiXhItSZMbqN06?m=slm-Ee9e0SBgU3r8HhU2hLEw
CJfr0588		GTGTGTGCTGTTCCGCTGGGCATGCTGAGCTAACACCGTGCGTGTTGACAATTTTACCTCTGGCGGTGATAATGGTTGCACGGCGCGGGTCTTGTAGTTGCCGTCGTagcCCTTGAAGAAAGGCTTCATGCCGAAATCAACACCCTGTCATTTTATGGCAGGGTGTTTTCAAAGCCCGCCGAAAGGCGGGCTTTTCTGTAATACCTCGACACTGGGATACTGTAGGATCTTGACAGCTAGCTCAGTCCTAGGTATAATGCTAGCGCTAGCAATAATTTTGTTTAACT	deGFP Rptr1 amplified with primers of CJpr1377 and 1367 and template of pCJ475, together with CJfr0586 for pCJ630 construction by Gibson assembly	https://benchling.com/s/seq-MjqQM86lNZXpsksdpZv8?m=slm-dbNa6uKSZhsKw0nMWFKe
CJfr0593		tcatgaccaaaatcccttaacgtgagttttcgttccactgagcgtcagaccccgtagaaaagatcaaaggatcttcttgagatcctttttttctgcgcgtaatctgctgcttgcaaacaaaaaaaccaccgctaccagcggtggtttgtttgccggatcaagagctaccaactctttttccgaaggtaactggcttcagcagagcgcagataccaaatactgtccttctagtgtagccgtagttaggccaccacttcaagaactctgtagcaccgcctacatacctcgctctgctaatcctgttaccagtggctgctgccagtggcgataagtcgtgtcttaccgggttggactcaagacgatagttaccggataaggcgcagcggtcgggctgaacgg…	linearized vector (pETM11 derived plasmid with pBR322 ori, ~20 cp/cell) using primers of CJpr1382 and 1379	https://benchling.com/s/seq-wXm7q5eF5FXd6K0AonnX?m=slm-mdQF6kcL4yWk1L1O6CRk
CJfr0594		CGTCCAGGAGCGCACCATCTtgAGAAAgattatcaaaaaggatcttcacctagatccttttaaattaaaaatgaagttttaaatcaatctaaagtatatatgagtaaacttggtctgacagttaccaatgcttaatcagtgaggcacctatctcagcgatctgtctatttcgttcatccatagttgcctgactccccgtcgtgtagataactacgatacgggagggcttaccatctggccccagtgctgcaatgataccgcgggacccacgctcaccggctccagatttatcagcaataaaccagccagccggaagggccgagcgcagaagtggtcctgcaactttatccgcctccatccagtctattaattgttgccgggaagctagagtaagtagtt…	amplified using primers of CJpr1380 and 1381, and template of pCJ591; together with CJfr0593 for pCJ635 construction by Gibson assembly	https://benchling.com/s/seq-jaOxmLBryHdDZm8kkMxd?m=slm-n1zpDoLHO9iTdSFW43rp
CJfr0613		TTGACAGCTAGCTCAGTCCTAGGTATAATGCTAGCGCTAGCAATAATTTTGTTTAACTTTAAGAAGGAGATATACCATGGAGCTTTTCACTGGCGTTGTTCCCATCCTGGTCGAGCTGGACGGCGACGTAAACGGCCACAAGTTCAGCGTGTCCGGCGAGGGCGAGGGCGATGCCACCTACGGCAAGCTGACCCTGAAGTTCATCTGCACCACCGGCAAGCTGCCCGTGCCCTGGCCCACCCTCGTGACCACCCTGACCTACGGCGTGCAGTGCTTCAGCCGCTACCCCGACCACATGAAGCAGCACGACTTCTTCAAGTCCGCCATGCCCGAAGGCTACGTCCAGGAGCGCACCATCTTCTTCAAGGACGACGGCAACTACAAGACCCGCGCCGAGGT…	linearized vector using primers of CJpr0138 and 0353 with template of pCJ666	https://benchling.com/s/seq-VcT1HiSXyqG4XukxOgao
CJfr0616		ctaagttccctctcaaattcaagtttatcgctctaatgaacaaagatattataccacatttttgtgaatttttcaacttgcccacttcgactgcactcccgacttaataacttcttgaacacttgccgaaaaagaaaaactgccgggtacgtacccggggatcgatccccggccgagcgctcttccgcttcctcgctcactgactcgctgcgctcggtcgttcggctgcggcgagcggtatcagctcactcaaaggcggtaatacggttatccacagaatcaggggataacgcaggaaagaacatgtgagcaaaaggccagcaaaaggccaggaaccgtaaaaaggccgcgttgctggcgtttttccataggctccgcccccctgacgagcatcacaaa…	linearized vector using primers of CJpr1572-1573 with template of pDSW1728	https://benchling.com/s/seq-zmeMsWMGRCHlnCCSnINK
CJfr0622		CGTCCAGGAGCGCACCATCTtgAGAAAgattatcaaaaaggatcttcacctagatccttttaaattaaaaatgaagttttaaatcaatctaaagtatatatgagtaaacttggtctgacagttaccaatgcttaatcagtgaggcacctatctcagcgatctgtctatttcgttcatccatagttgcctgactccccgtcgtgtagataactacgatacgggagggcttaccatctggccccagtgctgcaatgataccgcgggacccacgctcaccggctccagatttatcagcaataaaccagccagccggaagggccgagcgcagaagtggtcctgcaactttatccgcctccatccagtctattaattgttgccgggaagctagagtaagtagtt…	linearized vector using primers of CJpr1372-1580 with template of pCJ635	https://benchling.com/s/seq-RgtWjg2uRX8cT9gRfuMW
CJfr0602		cttaaaaaaatgcccggtatcgctaccgataaccgggccaacggactgcacagttagccgattccggggatccgtcgacctgcagttcgaagttcctattctctagaaagtataggaacttcagagcgcttttgaagctcacgctgccgcaagcactcagggcgcaagggctgctaaaggaagcggaacacgtagaaagccagtccgcagaaacggtgctgaccccggatgaatgtcagctactgggctatctggacaagggaaaacgcaagcgcaaagagaaagcaggtagcttgcagtgggcttacatggcgatagctagactgggcggttttatggacagcaagcgaaccggaattgccagctggggcgccctctggtaaggttgggaagccctgc…	xylA deletion cassette	https://benchling.com/s/seq-hCV6K69Jk6xnib37IFbq
CJfr0603		gtttatcgcggtgattgttacttattaaaactgtcctctaactacagaaggccctacaccattccggggatccgtcgacctgcagttcgaagttcctattctctagaaagtataggaacttcagagcgcttttgaagctcacgctgccgcaagcactcagggcgcaagggctgctaaaggaagcggaacacgtagaaagccagtccgcagaaacggtgctgaccccggatgaatgtcagctactgggctatctggacaagggaaaacgcaagcgcaaagagaaagcaggtagcttgcagtgggcttacatggcgatagctagactgggcggttttatggacagcaagcgaaccggaattgccagctggggcgccctctggtaaggttgggaagccctgc…	xylF deletion cassette	https://benchling.com/s/seq-1BATYg69D9VCzA5wgvMh
CJfr0607		GACACTGGGATACTGTAGGATCTGAGCTAACACCGTGCGTGTTGACAATTTTACCTCTGGCGGTGATAATGGTTGCAcgcatctctacgcaggttggtgtaatAGCcgtgtgatcAAGGCTTCATGCCGAAATCAACACCCTGTCATTTTATGGCAGGGTGTTTTCAAAGCCCGCCGAAAGGCGGGCTTTTCTGTTTGACAGCTAGCTCAGTCCTAGG	together with CJfr0613 for pCJ697 construction by Gibson assembly	https://benchling.com/s/seq-P9o7NY9p7cSdw7F9hklu
CJfr0563		TTGACAGCTAGCTCAGTCCTAGGTATAATGCTAGCttatcacaccttttacagaagtttttgtactctcaagatttaagtaactgtacaacCTGCTAACAAAGCCCGAAAGGAAGCTGAGTTGGC	together with vector (CJfr0274) and Sth1Cas9 tracrRNA( CJfr0388 ) for pCJ583 construction by Gibson assembly	https://benchling.com/s/seq-4NeMUAeTwX76OH2jOf5o
CJfr0606		TTGACAGCTAGCTCAGTCCTAGGTATAATGCTAGCtgatttcatgtcttgtttttgtttttgtactctcaagatttaagtaactgtacaacCTGCTAACAAAGCCCGAAAGGAAGCTGAGTTGGC	together with vector (CJfr0274) and Sth1Cas9 tracrRNA( CJfr0388 ) for pCJ696 construction by Gibson assembly	https://benchling.com/s/seq-VL5jeK3dLPfLtvVlVNmY
CJfr0608		TTGACAGCTAGCTCAGTCCTAGGTATAATGCTAGCttatcgaaccgaaaccgcaagtttttgtactctcaagatttaagtaactgtacaacCTGCTAACAAAGCCCGAAAGGAAGCTGAGTTGGC	together with vector (CJfr0274) and Sth1Cas9 tracrRNA( CJfr0388 ) for pCJ699 construction by Gibson assembly	https://benchling.com/s/seq-PDsl6LnBQFr2bAhomADa
CJfr0609		TTGACAGCTAGCTCAGTCCTAGGTATAATGCTAGCggcggtcgtgaaggttacgagtttttgtactctcaagatttaagtaactgtacaacCTGCTAACAAAGCCCGAAAGGAAGCTGAGTTGGC	together with vector (CJfr0274) and Sth1Cas9 tracrRNA( CJfr0388 ) for pCJ700 construction by Gibson assembly	https://benchling.com/s/seq-cWFrQmVCfUyM7sP5yb3w
CJfr0610		TTGACAGCTAGCTCAGTCCTAGGTATAATGCTAGCggtttatcagggaaagtagcgtttttgtactctcaagatttaagtaactgtacaacCTGCTAACAAAGCCCGAAAGGAAGCTGAGTTGGC	together with vector (CJfr0274) and Sth1Cas9 tracrRNA( CJfr0388 ) for pCJ701 construction by Gibson assembly	https://benchling.com/s/seq-DpAxI34cJATaWACDTpiJ
CJfr0611		TTGACAGCTAGCTCAGTCCTAGGTATAATGCTAGCtactttGtggtgtagcgtaagtttttgtactctcaagatttaagtaactgtacaacCTGCTAACAAAGCCCGAAAGGAAGCTGAGTTGGC	together with vector (CJfr0274) and Sth1Cas9 tracrRNA( CJfr0388 ) for pCJ702 construction by Gibson assembly	https://benchling.com/s/seq-YPBrQQTdvxlNa84NRrCV
CJfr0612		TTGACAGCTAGCTCAGTCCTAGGTATAATGCTAGCgtggaatcaacgtcattgttgtttttgtactctcaagatttaagtaactgtacaacCTGCTAACAAAGCCCGAAAGGAAGCTGAGTTGGC	together with vector (CJfr0274) and Sth1Cas9 tracrRNA( CJfr0388 ) for pCJ703 construction by Gibson assembly	https://benchling.com/s/seq-AjGu7eYNrlFKQPZQFECT
CJfr0614		TTGACAGCTAGCTCAGTCCTAGGTATAATGCTAGCatttttcctaaattatttttgtttttgtactctcaagatttaagtaactgtacaacCTGCTAACAAAGCCCGAAAGGAAGCTGAGTTGGC	together with vector (CJfr0274) and Sth1Cas9 tracrRNA( CJfr0388 ) for pCJ713 construction by Gibson assembly	https://benchling.com/s/seq-dl5yiMs5QVwHpcg1nF4b
CJfr0615		tttagttacagacaaacctgaagCTATTCCTTTGCCCTCGGACGAGTGCTGGGGCGTCGGTTTCCACTATCGGCGAGTACTTCTACACAGCCATCGGTCCAGACGGCCGCGCTTCTGCGGGCGATTTGTGTACGCCCGACAGTCCCGGCTCCGGATCGGACGATTGCGTCGCATCGACCCTGCGCCCAAGCTGCATCATCGAAATTGCCGTCAACCAAGCTCTGATAGAGTTGGTCAAGACCAATGCGGAGCATATACGCCCGGAGCCGCGGCGATCCTGCAAGCTCCGGATGCCTCCGCTCGAAGTAGCGCGTCTGCTGCTCCATACAAGCCAACCACGGCCTCCAGAAGAAGATGTTGGCGACCTCGTATTGGGAATCCCCGAACATCGCCTCGCTC…	together with CJfr0616 for pCJ716 construction by Gibson assembly	https://benchling.com/s/seq-ZyCMj0KIT1C3tfhAdxLR
CJfr0617		TTGACAGCTAGCTCAGTCCTAGGTATAATGCTAGCacctttcgcaattgtgtcgcgtttttgtactctcaagatttaagtaactgtacaacCTGCTAACAAAGCCCGAAAGGAAGCTGAGTTGGC	together with vector (CJfr0274) and Sth1Cas9 tracrRNA( CJfr0388 ) for pCJ723 construction by Gibson assembly	https://benchling.com/s/seq-Lv8KNKunemSVkgN8eUo0
CJfr0618		GACACTGGGATACTGTAGGATCTGAGCTAACACCGTGCGTGTTGACAATTTTACCTCTGGCGGTGATAATGGTTGCAagcatcacgcgcccactggatgcgccAGCagatcgacgAAGGCTTCATGCCGAAATCAACACCCTGTCATTTTATGGCAGGGTGTTTTCAAAGCCCGCCGAAAGGCGGGCTTTTCTGTaagcttGAAAGAATCGATCGAT	together with CJfr0598 for pCJ724 construction by Gibson assembly	https://benchling.com/s/seq-frSPhGVoRvNWo8FaEQK8
CJfr0619		TTGACAGCTAGCTCAGTCCTAGGTATAATGCTAGCCGTCCAGGAGCGCACCATCTgtttttgtactctcaagatttaagtaactgtacaacCTGCTAACAAAGCCCGAAAGGAAGCTGAGTTGGC	together with vector (CJfr0274) and Sth1Cas9 tracrRNA( CJfr0388 ) for pCJ726 construction by Gibson assembly	https://benchling.com/s/seq-2tBFKkvpA6mcshKTRpAO
CJfr0620		TTGACAGCTAGCTCAGTCCTAGGTATAATGCTAGCCTACCAGCAGAACACCCCCAgtttttgtactctcaagatttaagtaactgtacaacCTGCTAACAAAGCCCGAAAGGAAGCTGAGTTGGC	together with vector (CJfr0274) and Sth1Cas9 tracrRNA( CJfr0388 ) for pCJ727 construction by Gibson assembly	https://benchling.com/s/seq-Wvv0fpdufneWYMaI06NG
CJfr0621		ggagcacgatcatgcgcacccgtggTGAGCTAACACCGTGCGTGTTGACAATTTTACCTCTGGCGGTGATAATGGTTGCACGGCGCGGGTCTTGTAGTTGCCGTCGTagcCCTTGAAGAAAGGCTTCATGCCGAAATCAACACCCTGTCATTTTATGGCAGGGTGTTTTCAAAGCCCGCCGAAAGGCGGGCTTTTCTGTAATACCTCGACACTGGGATACTGTAGGATCCGTCCAGGAGCGCACCATCTtgA	together with CJfr0622 for pCJ728 construction by Gibson assembly	https://benchling.com/s/seq-mZhFzM5JXvFvwbwjWcSJ
CJfr0623		ggagcacgatcatgcgcacccgtggTGAGCTAACACCGTGCGTGTTGACAATTTTACCTCTGGCGGTGATAATGGTTGCACGGCGCGGGTCTTGTAGTTGCCGTCGTagcCCTTGAAGAAAGGCTTCATGCCGAAATCAACACCCTGTCATTTTATGGCAGGGTGTTTTCAAAGCCCGCCGAAAGGCGGGCTTTTCTGTAATACCTCGACACTGGGATACTGTAGGATCTTGACAGCTAGCTCAGTCCTAGGTATAATGCTAGCGCTAGCAATAATTTTGTTTAACTTTAAGAAGGAGATATACCATGGAGCTTTTCACTGGCGTTGTTCCCATCCTGGTCGAGCTGGACGGCGACGTAAACGGCCACAAGTTCAGCGTGTCCGGCGAGGGCGAGGGCG…	together with CJfr0622 for pCJ733 construction by Gibson assembly	https://benchling.com/s/seq-0EVkSteSi8tcYyPmv6Nt
CJfr0624		ggagcacgatcatgcgcacccgtggTGAGCTAACACCGTGCGTGTTGACAATTTTACCTCTGGCGGTGATAATGGTTGCACGGCGCGGGTCTTGTAGTTGCCGTCGTagcCCTTGAAGAAAGGCTTCATGCCGAAATCAACACCCTGTCATTTTATGGCAGGGTGTTTTCAAAGCCCGCCGAAAGGCGGGCTTTTCTGTAATACCTCGACACTGGGATACTGTAGGATCttgacagctagctcagtcctagggactatgctagcGCTAGCAATAATTTTGTTTAACTTTAAGAAGGAGATATACCATGGAGCTTTTCACTGGCGTTGTTCCCATCCTGGTCGAGCTGGACGGCGACGTAAACGGCCACAAGTTCAGCGTGTCCGGCGAGGGCGAGGGCG…	together with CJfr0622 for pCJ734 construction by Gibson assembly	https://benchling.com/s/seq-e6x9mxkOctGTxf0IIMyo
CJfr0625		ggagcacgatcatgcgcacccgtggTGAGCTAACACCGTGCGTGTTGACAATTTTACCTCTGGCGGTGATAATGGTTGCACGGCGCGGGTCTTGTAGTTGCCGTCGTagcCCTTGAAGAAAGGCTTCATGCCGAAATCAACACCCTGTCATTTTATGGCAGGGTGTTTTCAAAGCCCGCCGAAAGGCGGGCTTTTCTGTAATACCTCGACACTGGGATACTGTAGGATCctgatagctagctcagtcctagggattatgctagcGCTAGCAATAATTTTGTTTAACTTTAAGAAGGAGATATACCATGGAGCTTTTCACTGGCGTTGTTCCCATCCTGGTCGAGCTGGACGGCGACGTAAACGGCCACAAGTTCAGCGTGTCCGGCGAGGGCGAGGGCG…	together with CJfr0622 for pCJ735 construction by Gibson assembly	https://benchling.com/s/seq-y6QJRMennxRyGRCFJDX0
CJfr0626		ggagcacgatcatgcgcacccgtggTGAGCTAACACCGTGCGTGTTGACAATTTTACCTCTGGCGGTGATAATGGTTGCACGGCGCGGGTCTTGTAGTTGCCGTCGTagcCCTTGAAGAAAGGCTTCATGCCGAAATCAACACCCTGTCATTTTATGGCAGGGTGTTTTCAAAGCCCGCCGAAAGGCGGGCTTTTCTGTAATACCTCGACACTGGGATACTGTAGGATCttgacggctagctcagtcctaggtacagtgctagcGCTAGCAATAATTTTGTTTAACTTTAAGAAGGAGATATACCATGGAGCTTTTCACTGGCGTTGTTCCCATCCTGGTCGAGCTGGACGGCGACGTAAACGGCCACAAGTTCAGCGTGTCCGGCGAGGGCGAGGGCG…	together with CJfr0622 for pCJ736 construction by Gibson assembly	https://benchling.com/s/seq-J1Ks5wJEHKHftQqbZp9X
CJfr0870		CGAGAGCATCGATCCTAGCATGGatgcatTGAGCTAACACCGTGCGTGTTGACAATTTTACCTCTGGCGGTGATAATGGTTGCAtcacgctcctgacgcaagtcggtattAGCaacagcgttAAGGCTTCATGCCGAAATCAACACCCTGTCATTTTATGGCAGGGTGTTTTCAAAGCCCGCCGAAAGGCGGGCTTTTCTGTAATACCTCGACACTGGGATACTGTAGGATCTGAGCTAACACCGTGCGTGTTGACAATTTTACCTCTGGCGGTGATAATGGTTGCAttaatacctgcgagatccgcatcctgAGCccggagattAAGGCTTCATGCCGAAATCAACACCCTGTCATTTTATGGCAGGGTGTTTTCAAAGCCCGCCGAAAGGCGGGCTT…	linearized vector using primers CJpr2277-0961 and template pCJ229	https://benchling.com/s/seq-WCMaRNLRGH0LzAYDdwqI?m=slm-PWZjiA7KfGn7PtUs1FRq
CJfr0871		ttctgtggataaccgtgcggccTGAGCTAACACCGTGCGTGTTGACAATTTTACCTCTGGCGGTGATAATGGTTGCAcgcggcatcgtaatcatattgatgttAGCggtcggttcAAGGCTTCATGCCGAAATCAACACCCTGTCATTTTATGGCAGGGTGTTTTCAAAGCCCGCCGAAAGGCGGGCTTTTCTGTCGGGTTCGATCTCGCCCCGACAACTGCAAG	xylA Rptr2	https://benchling.com/s/seq-e3wqMTcfm3UwhltK7Ayf?m=slm-MAe7JCW2ekxrd0dLMwJy
CJfr0872		CGGGTTCGATCTCGCCCCGACAACTGCAAGTGAGCTAACACCGTGCGTGTTGACAATTTTACCTCTGGCGGTGATAATGGTTGCActaccggcgagccgcccatcaggaagAGCaattaccttAAGGCTTCATGCCGAAATCAACACCCTGTCATTTTATGGCAGGGTGTTTTCAAAGCCCGCCGAAAGGCGGGCTTTTCTGTCGAGAGCATCGATCCTAGCATGGatgcat	xylF Rptr1, together with CJfr0870 and CJfr0871 for pCJ843 construction by Gibson assembly	https://benchling.com/s/seq-2vgbzPb562CcXzL6PMw8?m=slm-KlKHb7vieMh8AwBIrl2T
