# Supplementary material for: RNA recording in single bacterial cells using reprogrammed tracrRNAs
Source: Nat Biotechnol. 2023 Jan 5;41(8):1107–16. doi: 10.1038/s41587-022-01604-8 (PMC7614944; doi:10.1038/s41587-022-01604-8)
Supplement: Source Data Fig. 1 — Statistical source data. [file 41587_2022_1604_MOESM3_ESM.xlsx]

## Sheet: Figure 1
Figure 1g
		Rptr1-C7			Rptr2-C7
	C-to-T conversion (%)			C-to-T conversion (%)
	#1	#2	#3	#1	#2	#3	Bio-replicate
NT crRNA / tracrRNA	1	1	1	0	0	0
crRNA / tracrRNA	96	99	95	86	87	87
mRNA / Rptr	97	96	92	68	81	91
mRNA (mut) / Rptr	1	1	1	0	1	0
mRNA / tracrRNA (scr)	0	1	1	2	0	0
Figure 1h
	Rptr1-C7			Rptr2-C7
	C-to-T conversion (%)			C-to-T conversion (%)
	#1	#2	#3	#1	#2	#3	Bio-replicate
	96	94	99	96	98	96
	97	100	98	90	82	96
	100	99	95	93	95	97
	100	99	99	97	85	97
	100	99	99	97	82	96
	99	100	97	96	95	94
	98	98	99	97	94	96
	100	95	98	97	68	96
	100	99	98	96	94	95
	100	97	97	97	94	96
	99	100	97	88	95	96
	99	100	99	93	97	96
	100	96	99	96	86	98
	99	95	98	91	95	94
	100	100	99	79	94	97
	100	94	99	96	94	98
	99	99	99	96	96	92
	94	98	99	96	95	96
	100	100	95	96	98	100
	100	99	98	96	97	97
Figure 1i
	Rptr1-C7			Rptr2-C7
	C-to-T conversion (%)			C-to-T conversion (%)
	#1	#2	#3	#1	#2	#3	Bio-replicate
	80	99	96	94	95	95
	96	98	80	95	96	99
	95	82	88	97	96	99
	97	99	97	97	96	95
	97	95	78	96	96	96
	97	97	97	96	96	96
	98	97	94	96	99	95
	97	98	97	97	96	93
	96	97	98	94	94	93
	79	98	93	94	97	96
	93	95	96	95	95	95
	98	94	98	95	93	96
	87	98	97	96	94	95
	97	97	93	94	97	96
	98	88	94	97	95	94
	80	96	90	100	96	95
	93	96	97	94	95	97
	98	95	98	95	92	96
	99	98	91	92	95	97
	92	97	99	96	96	100
