# Supplementary material for: RNA recording in single bacterial cells using reprogrammed tracrRNAs
Source: Nat Biotechnol. 2023 Jan 5;41(8):1107–16. doi: 10.1038/s41587-022-01604-8 (PMC7614944; doi:10.1038/s41587-022-01604-8)
Supplement: Source Data Fig. 2 — Statistical source data. [file 41587_2022_1604_MOESM4_ESM.xlsx]

## Sheet: Figure 2
Figure 2b
The threshold of significance for the calculated p-values was set as 0.05, n.s. p >0.05, * p < 0.05, ** p < 0.01, and *** p < 0.001.
preceding T
	Match			Mismatch
	C-to-T conversion (%)			C-to-T conversion (%)
	#1	#2	#3	#1	#2	#3	Bio-replicate
WT	0	0	0					p-value
C4	55	59	32	48	46	39		0.665115	n.s.
C5	87	97	70	92	90	92		0.486938	n.s.
C6	25	92	47	89	55	92		0.367656	n.s.
C7	95	93	95	77	91	59		0.180802	n.s.
C8	92	88	92	85	89	90		0.25996	n.s.
preceding A
	Match			Mismatch
	C-to-T conversion (%)			C-to-T conversion (%)
	#1	#2	#3	#1	#2	#3	Bio-replicate	p-value
C4	74	76	71	3	4	2		7.38095e-05	***
C5	64	84	61	3	3	3		0.0115227	*
C6	85	84	73	47	-	39		0.0102096	*
C7	90	85	94	55	57	54		0.00278896	**
C8	76	78	77	57	56	53		0.000641326	***
Figure 2d
	C-to-T conversion (%)				C-to-T conversion (%)
Guide: Target	#1	#2	#3	Guide: Target	#1	#2	#3	p-value
CA: CA	97	97	97	CU: CA	83	84	81	0.00376447	**
CU: CT	98	94	96	CA: CT	90	93	94	0.0927612	n.s.
CA: GA	32	27	48	CU: GA	1	1	1	0.0317933	*
CU: GT	34	20	20	CA: GT	0	0	1	0.0342937	*
Figure 2f
plasmid copy number degfp:Rptr1: target	C-to-T conversion (%)
	#1	#2	#3	Bio-replicate
H:H:L	91	91	91
M:M:M	85	57	58
L:L:L	44	48	46
L:L:M	33	32	33
L:L:H	0	0	0
Figure 2h
Bulk sequencing
	C-to-T conversion (%)
	#1	#2	#3	Bio-replicate
J23103	24	20	19
J23116	22	26	23
J23100	32	35	31
J23119	41	44	43
	GFP fluorescence (A.U.)
	#1	#2	#3	Bio-replicate
J23103	1946.42	1535.29	1848.25
J23116	2037.52	1930.42	2231.16
J23100	5693.21	6038.79	6113.3
J23119	9109.18	9912.49	9719.96
Colony sequencing		Single-cell sequencing
C-to-T conversion (%)		C-to-T conversion (%)
7		0
40		25
20		73
39		0
43		50
20		44
23		15
36		62
66		28
7		12
30		17
28		7
45		36
36		55
24		29
37		20
37		0
33		30
26		60
39		61
