# Supplementary material for: RNA recording in single bacterial cells using reprogrammed tracrRNAs
Source: Nat Biotechnol. 2023 Jan 5;41(8):1107–16. doi: 10.1038/s41587-022-01604-8 (PMC7614944; doi:10.1038/s41587-022-01604-8)
Supplement: Source Data Fig. 3 — Statistical source data. [file 41587_2022_1604_MOESM5_ESM.xlsx]

## Sheet: Sheet1
Figure 3b
	L-rhamnose (0 mM)			L-rhamnose (60 mM)
	C-to-T conversion (%)			C-to-T conversion (%)
	#1	#2	#3	#1	#2	#3	Bio-replicate
NT crRNA / tracrRNA	0	0	5	4	4	0
crRNA / tracrRNA	94	84	96	93	87	93
Rptr	4	4	4	72	71	78
Rptr (∆rhaB)	0	4	15	5	0	0
tracrRNA (scr)	3	0	0	0	0	5
Figure 3e
	L-rhamnose (1 mM)			L-rhamnose (3.33 mM)
	C-to-T conversion (%)			C-to-T conversion (%)
	#1	#2	#3	#1	#2	#3	Bio-replicate
	0	0	0	98	100	0
	0	0	100	7	99	100
	24	7	0	68	99	18
	1	0	0	100	47	0
	0	100	0	99	0	0
	0	0	0	100	50	0
	25	21	0	28	0	68
	0	0	0	93	100	0
	33	100	100	38	0	25
	0	0	0	100	100	40
	0	31	0	95	25	100
	0	0	0	49	97	0
	0	0	0	100	90	0
	0	0	0	100	62	42
	0	0	0	1	0	100
	0	67	0	0	40	98
	0	0	0	100	100	100
	0	0	0	99	100	100
	100	70	0	61	100	0
	0	100	100	100	42	100
Figure 3g
	Uninduced			Highly induced
	C-to-T conversion (%)			C-to-T conversion (%)
	#1	#2	#3	#1	#2	#3	Bio-replicate
	1	0	0	100	100	100
	100	100	1	100	79	100
	40	0	49	100	100	100
	1	0	0	100	100	100
	1	1	0	100	100	100
	27	0	0	100	100	100
	1	1	82	100	100	100
	1	96	22	100	100	100
	0	0	1	100	100	63
	0	100	0	100	100	100
	0	100	1	100	100	100
	0	1	75	100	100	100
	100	1	0	43	100	100
	70	1	1	100	100	100
	1	0	0	100	100	100
	0	0	0	100	100	100
	1	58	0	100	100	100
	1	52	0	100	100	100
	0	1	1	98	100	100
	23	100	0	100	100	100
Figure 3i
	Samping Time (h)	1h-exposure			2h-exposure			4h-exposure			8h-exposure
		Relative rhaB mRNA levels (vs. no L-rhamnose)			Relative rhaB mRNA levels (vs. no L-rhamnose)			Relative rhaB mRNA levels (vs. no L-rhamnose)			Relative rhaB mRNA levels (vs. no L-rhamnose)
		#1	#2	#3	#1	#2	#3	#1	#2	#3	#1	#2	#3	Bio-replicate
	0	1	1	1	1	1	1	1	1	1	1	1	1
	1	5.9	5.34	6.339	2.135	1.658	1.01	25.631	12.5	7.901	16.273	3.063	6.066
	2	0.795	0.645	0.756	3.512	2.916	4.759	29.507	62.088	52.104	19.095	19.171	31.114
	4	0.488	0.246	0.133	0.267	0.069	0.094	985.531	1038.76	1391.23	224.92	223.247	219.369
	8	0.072	0.094	0.117	0.083	0.126	0.181	79.966	65.194	52.007	1163.84	1178.85	1517.74
Figure 3j
	C-to-T conversion (%)
Exposure time (h)	#1	#2	#3	Bio-replicate
0	5	4	4
0.25	3	4	5
1	4	4	7
2	38	26	43
4	68	46	69
8	77	65	78
