# Supplementary material for: RNA recording in single bacterial cells using reprogrammed tracrRNAs
Source: Nat Biotechnol. 2023 Jan 5;41(8):1107–16. doi: 10.1038/s41587-022-01604-8 (PMC7614944; doi:10.1038/s41587-022-01604-8)
Supplement: Source Data Fig. 4 — Statistical source data. [file 41587_2022_1604_MOESM6_ESM.xlsx]

## Sheet: Sheet1
Figure 4b
D-xylose (0 mM)
	xylF Rptr1 target			xylA Rptr2 target			xylF Rptr2 target			xylA Rptr3 target
	C-to-T conversion (%)			C-to-T conversion (%)			C-to-T conversion (%)			C-to-T conversion (%)
	#1	#2	#3	#1	#2	#3	#1	#2	#3	#1	#2	#3	Bio-replicate
TracrRNA(scr)	0	0	0	0	5	0	0	0	0	6	0	0
xylF Rptr1	45	33	42	0	0	0	0	0	6	0	0	0
xylA Rptr2	0	5	6	22	22	22	0	0	0	0	0	0
xylF Rptr2	0	0	0	0	0	5	10	13	13	5	0	0
xylA Rptr3	0	0	0	0	0	6	0	0	0	14	13	16
xylF Rptr2 and xylA Rptr3	0	0	0	0	0	6	11	12	17	7	6	9
four Rptrs	6	7	6	0	0	5	5	0	0	0	0	0
D-xylose (60 mM)
	xylF Rptr1 target			xylA Rptr2 target			xylF Rptr2 target			xylA Rptr3 target
	C-to-T conversion (%)			C-to-T conversion (%)			C-to-T conversion (%)			C-to-T conversion (%)
	#1	#2	#3	#1	#2	#3	#1	#2	#3	#1	#2	#3	Bio-replicate
TracrRNA(scr)	5	0	0	6	6	0	0	0	0	0	0	0
xylF Rptr1	90	83	88	0	0	0	0	0	0	0	0	6
xylA Rptr2	6	0	0	81	73	73	0	0	0	0	0	0
xylF Rptr2	6	0	0	0	0	6	61	65	66	6	0	7
xylA Rptr3	0	0	5	0	0	0	0	0	0	58	63	60
xylF Rptr2 and xylA Rptr3	0	0	0	4	0	0	55	68	76	26	37	47
four Rptrs	61	64	64	19	22	20	54	58	58	19	19	18
Figure 4d
			rhaB DNA target			xylA DNA target
L-rhamnose (mM)	D-xylose (mM)		C-to-T conversion (%)			C-to-T conversion (%)
			#1	#2	#3	#1	#2	#3	Bio-replicate
0	0	TracrRNA(scr)	4	0	0	0	0	1
		rhaB Rptr4	0	1	0	0	0	0
		xylA Rptr3	0	0	0	0	4	5
		rhaB Rptr4 and xylA Rptr3	1	4	0	3	0	0
0	60	TracrRNA(scr)	0	0	0	0	0	0
		rhaB Rptr4	0	1	1	1	0	0
		xylA Rptr3	0	0	1	33	38	31
		rhaB Rptr4 and xylA Rptr3	1	0	0	28	28	24
60	0	TracrRNA(scr)	0	1	0	1	1	1
		rhaB Rptr4	52	58	43	1	0	1
		xylA Rptr3	0	1	0	2	5	3
		rhaB Rptr4 and xylA Rptr3	56	60	53	0	0	0
60	60	TracrRNA(scr)	0	0	4	1	0	1
		rhaB Rptr4	41	46	32	1	0	0
		xylA Rptr3	1	0	1	17	25	23
		rhaB Rptr4 and xylA Rptr3	25	27	18	21	21	18
