# Supplementary material for: RNA recording in single bacterial cells using reprogrammed tracrRNAs
Source: Nat Biotechnol. 2023 Jan 5;41(8):1107–16. doi: 10.1038/s41587-022-01604-8 (PMC7614944; doi:10.1038/s41587-022-01604-8)
Supplement: Source Data Fig. 5 — Statistical source data. [file 41587_2022_1604_MOESM7_ESM.xlsx]

## Sheet: Sheet1
Figure 5b
	C-to-T conversion (%)
	tracrRNA(scr)
	#1	#2	#3	#4	#5	#6	Bio-replicate
Rptr1-C7 w/o donor	1	1	1	1	1	1
Rptr1- C7	1	1	1	1	1	1
Rptr3-C7 w/o donor	0	0	0	0	0	4
Rptr3-C7	0	1	1	0	1	1
	Rptr
Rptr1-C7 w/o donor	1	1	1	1	1	1
Rptr1- C7	82	87	90	56	69	84
Rptr3-C7 w/o donor	0	3	0	0	4	4
Rptr3-C7	33	15	20	45	12	23
Figure 5f
	OmrB DNA target												pinT DNA target
	tracrRNA (scr)						omrB Rptr & pinT Rptr						tracrRNA (scr)						omrB Rptr & pinT Rptr
	- Hela			+ Hela			- Hela			+ Hela			- Hela			+ Hela			- Hela			+ Hela
	C-to-T conversion (%)			C-to-T conversion (%)			C-to-T conversion (%)			C-to-T conversion (%)			C-to-T conversion (%)			C-to-T conversion (%)			C-to-T conversion (%)			C-to-T conversion (%)
	#1	#2	#3	#1	#2	#3	#1	#2	#3	#1	#2	#3	#1	#2	#3	#1	#2	#3	#1	#2	#3	#1	#2	#3	Bio-replicate
	2	2	2	0	2	2	0	0	0	0	2	2	2	4	2	2	2	3	67	3	4	2	5	4
	2	2	2	7	8	2	6	0	7	36	5	2	2	4	6	2	0	3	25	3	40	96	93	6
	2	2	3	0	0	2	2	0	7	0	0	36	3	3	6	3	3	2	3	3	23	3	4	95
	2	2	2	2	1	2	3	5	0	3	2	3	3	3	5	2	4	2	20	77	3	7	4	6
	2	2	3		2	0	3	0	4	2	2	2	2	3	4		2	2	55	3	45	4	4	4
	2	2	2	2	7	1	3	0	0	3	2	2	3	4	5	3	4	2	23	5	4	6	4	5
	2	2	2	3	4	1	3	0	0	7	0	26	3	5	5	2	8	1	13	3	3	98	5	94
	2	2	3	1	4	0	2	0	0	3	93	2	2	2	5	2	3	4	51	4	4	4	97	4
	2	2	3	2	2	2	3	25	0	2	0	3	3	6	3	1	3	2	6	56	3	6	99	9
	2	2	2	3	2	1	2	0	0	3	2	2	2	4	4	5	2	2	4	49	5	4	4	3
	2	2	2	3	2	1	6	0	0	3	8	2	4	4	1	1	5	2	18	2	8	5	98	6
	0	2	2	2	1	5	2	0	0	3	2	3	1	3	9	4	2	1	6	2	10	5	4	7
	2	2	2	2	2	1	3	0	0	0	3	94	3	3	6	4	1	3	39	6	3	9	6	95
	2	2	2	2	2	1	3	7	0	2	2	3	2	3	3	5	1	3	9	6	4	5	5	5
	2	2	2	0	3	1	4	0	0	2	3	3	2	2	3	3	4	3	69	30	8	5	5	6
	2	2	2	3	0	1	0	0	0	16	3	3	2	4	5	0	1	2	66	1	39	80	5	6
	2	2	3	2	0	1	0	0	0	4	2	64	2	5	2	4	4	3	2	2	2	8	5	97
	2	2	2	1	0	1	0	6	5	4	2	2	3	3	5	4	1	3	1	19	53	6	4	3
	2	2	0	1	6	1	0	0	6	2	2	3	3	3	9	2	1	3	3	3	94	5	2	5
	2	2	3	0	2	2	6	0	0	3	0	3	2	6	4	2	7	3	79	2	3	4	3	9
	2	3	2	0	1	1	0	7	0	26	0	2	3	5	5	2	2	3	2	6	43	96	5	5
	2	2	3	2	0	2	4	0	0	4	2	2	2	5	3	4	3	2	7	1	2	7	4	5
	2	2	2	2	6	1	0	0	0	2	2	3	3	2	5	4	0	2	2	59	54	12	5	8
	2	3	2	3	3	2	0	0	0	3	2	2	3	5	5	3	4	1	3	20	5	5	5	4
	2	2	2	0	0	0	0	0	0	3	1	2	3	5	4	3	5	2	2	3	2	5	4	4
	2	2	2	0	2	0	0	0	0	3	0	17	3	2	3	5	1	3	2	2	2	5	5	95
	2	2	4	3	4	1	0	0	0	2	0	3	2	4	9	3	9	3	2	1	2	4	6	5
	2	2	0	4	3	1	0	0	0	3	2	67	2	3	2	2	8	2	2	15	3	6	5	95
	2	2	4	2	3	1	0	0	0	3	64	2	2	3	10	3	3	2	3	2	6	5	96	5
	2	2	2	1	2	0	0	0	0	21	3	2	2	12	9	4	3	4	1	2	2	97	5	5
Figure 5g
	- Hela			+ Hela
	C-to-T conversion (%)			C-to-T conversion (%)
	omrB	pinT-C7		omrB	pinT-C7
	0	67		0	2
	6	25		36	96
	2	3		0	3
	3	20		3	7
	3	55		2	4
	3	23		3	6
	3	13		7	98
	2	51		3	4
	3	6		2	6
	2	4		3	4
	6	18		3	5
	2	6		3	5
	3	39		0	9
	3	9		2	5
	4	69		2	5
	0	66		16	80
	0	2		4	8
	0	1		4	6
	0	3		2	5
	6	79		3	4
	0	2		26	96
	4	7		4	7
	0	2		2	12
	0	3		3	5
	0	2		3	5
	0	2		3	5
	0	2		2	4
	0	2		3	6
	0	3		3	5
	0	1		21	97
	0	3		2	5
	0	3		5	93
	0	3		0	4
	5	77		2	4
	0	3		2	4
	0	5		2	4
	0	3		0	5
	0	4		93	97
	25	56		0	99
	0	49		2	4
	0	2		8	98
	0	2		2	4
	0	6		3	6
	7	6		2	5
	0	30		3	5
	0	1		3	5
	0	2		2	5
	6	19		2	4
	0	3		2	2
	0	2		0	3
	7	6		0	5
	0	1		2	4
	0	59		2	5
	0	20		2	5
	0	3		1	4
	0	2		0	5
	0	1		0	6
	0	15		2	5
	0	2		64	96
	0	2		3	5
	0	4		2	4
	7	40		2	6
	7	23		36	95
	0	3		3	6
	4	45		2	4
	0	4		2	5
	0	3		26	94
	0	4		2	4
	0	3		3	9
	0	5		2	3
	0	8		2	6
	0	10		3	7
	0	3		94	95
	0	4		3	5
	0	8		3	6
	0	39		3	6
	0	2		64	97
	5	53		2	3
	6	94		3	5
	0	3		3	9
	0	43		2	5
	0	2		2	5
	0	54		3	8
	0	5		2	4
	0	2		2	4
	0	2		17	95
	0	2		3	5
	0	3		67	95
	0	6		2	5
	0	2		2	5
