# Supplementary material for: RNA recording in single bacterial cells using reprogrammed tracrRNAs
Source: Nat Biotechnol. 2023 Jan 5;41(8):1107–16. doi: 10.1038/s41587-022-01604-8 (PMC7614944; doi:10.1038/s41587-022-01604-8)
Supplement: Source Data Extended Data Fig. 1 — Statistical source data. [file 41587_2022_1604_MOESM8_ESM.xlsx]

## Sheet: Sheet1
Extended Data Figure 1b
		C-to-T conversion (%)
		#1	#2	#3	Bio-replicate
DNA target 1	C-13	0	0	0
	C-12	2	2	2
	C-11	0	2	2
	C-10	3	2	2
	C-9	1	2	2
	C-8	1	0	0
	C-7	2	0	1
	C-6	2	2	2
	C-5	0	0	2
	C-4	4	3	3
	C-3	0	5	0
	C-2	11	12	11
	C-1	31	31	30
DNA target 2	C1	4	0	3
	C2	5	7	6
	C3	9	11	9
	C4	46	46	45
	C5	90	91	90
	C6	96	98	97
	C7	95	98	97
	C8	93	94	94
	C9	76	77	77
DNA target 3	C8	97	95	96
	C9	96	94	96
	C10	95	93	94
	C11	47	47	48
	C12	18	20	18
	C13	10	11	10
	C14	8	8	7
	C15	5	6	5
	C16	0	0	0
Extended Data Figure 1e
CJ8421_04975 Rptr1		C7			C8
	C-to-T conversion (%)			C-to-T conversion (%)
	#1	#2	#3	#1	#2	#3	Bio-replicate
NT crRNA / tracrRNA	0	0	0	5	5	5
crRNA / tracrRNA	86	87	87	87	87	89
mRNA / Rptr	68	81	91	53	71	85
mRNA (mut) / Rptr	0	1	0	6	5	7
mRNA / tracrRNA (scr)	2	0	0	4	5	6
dctA Rptr1		C5			C7			C9			C10
	C-to-T conversion (%)			C-to-T conversion (%)			C-to-T conversion (%)			C-to-T conversion (%)
	#1	#2	#3	#1	#2	#3	#1	#2	#3	#1	#2	#3	Bio-replicate
NT crRNA / tracrRNA	0	0	0	3	4	0	3	3	3	3	3	2
crRNA / tracrRNA	97	97	96	84	82	82	42	40	41	40	35	35
mRNA / Rptr	73	67	61	59	54	49	66	60	53	59	56	48
mRNA (mut) / Rptr	0	0	0	3	1	5	0	0	5	0	0	0
mRNA / tracrRNA (scr)	0	1	1	3	4	0	4	3	4	0	3	1
dctA Rptr5		C7			C12
	C-to-T conversion (%)			C-to-T conversion (%)
	#1	#2	#3	#1	#2	#3	Bio-replicate
	3	0	2	0	1	1
	96	98	92	79	78	72
	37	50	88	1	1	10
	1	1	1	1	1	1
	0	0	3	1	1	1
degfp Rptr1		C4			C5
	C-to-T conversion (%)			C-to-T conversion (%)			Bio-replicate
	#1	#2	#3	#1	#2	#3
	0	2	0	5	2	3
	95	96	96	99	99	98
	91	91	91	88	90	89
	0	0	1	2	3	2
degfp Rptr2		C4			C5			C8
	C-to-T conversion (%)			C-to-T conversion (%)			C-to-T conversion (%)			Bio-replicate
	#1	#2	#3	#1	#2	#3	#1	#2	#3
	4	5	2	0	0	4	0	0	2
	93	93	92	93	90	92	43	45	36
	69	60	47	67	57	44	17	15	14
	0	2	2	3	3	3	0	1	0
Extended Data Figure 1f
	CJ8421_04975 Rptr1_C7			CJ8421_04975 Rptr1_C8
	C-to-T conversion (%)			C-to-T conversion (%)
	#1	#2	#3	#1	#2	#3	Bio-replicate
	96	98	96	80	91	78
	90	82	96	80	66	96
	93	95	97	69	84	97
	97	85	97	85	94	97
	97	82	96	72	79	97
	96	95	94	86	75	94
	97	94	96	85	63	96
	97	68	96	84	87	97
	96	94	95	41	90	95
	97	94	96	84	84	96
	88	95	96	68	62	85
	93	97	96	88	95	95
	96	86	98	94	41	90
	91	95	94	67	78	28
	79	94	97	82	43	85
	96	94	98	43	83	97
	96	96	92	86	52	95
	96	95	96	90	79	62
	96	98	100	69	94	93
	96	97	97	92	56	98
	degfp Rptr2_C4			degfp Rptr2_C5			degfp Rptr2_C8
	C-to-T conversion (%)			C-to-T conversion (%)			C-to-T conversion (%)
	#1	#2	#3	#1	#2	#3	#1	#2	#3
	90	96	93	86	94	90	51	37	25
	76	86	75	69	83	99	16	46	66
	90	83	53	99	89	49	30	21	82
	81	97	96	82	92	98	61	24	49
	74	87	98	84	88	99	9	9	48
	93	96	94	88	92	96	28	47	55
	98	97	83	96	94	80	27	37	14
	98	91	99	93	92	98	16	29	93
	58	95	98	56	94	88	20	32	29
	76	94	79	72	91	76	36	12	29
	96	79	90	93	73	85	77	5	14
	66	75	99	63	94	93	36	33	43
	95	98	97	91	94	99	48	28	20
	92	86	97	86	83	98	34	32	41
	89	78	97	88	83	97	68	23	64
	87	83	99	83	82	79	23	15	34
	98	95	91	92	94	90	49	43	28
	89	99	95	88	96	96	40	54	14
	97	92	92	94	90	94	45	27	46
	82	95	98	77	93	95	27	54	5
Extended Data Figure 1g
	WT			Δrnc
	#1	#2	#3	#1	#2	#3	Bio-replicate
	0.0083	0.0083	0.0083	0.0094	0.0094	0.0094
	1.25	0.583	1.1667	1.406	0.0844	0.75
Extended Data Figure 1h
The threshold of significance for the calculated p-values was set as 0.05, n.s. p >0.05, * p < 0.05, ** p < 0.01, and *** p < 0.001.
	C-to-T conversion (%)				C-to-T conversion (%)
Guide: Target	#1	#2	#3	Guide: Target	#1	#2	#3	p-value
UU: TT	97	97	97	UA: TT	83	77	68	0.0404855	*
UA: TA	96	97	97	UU: TA	95	93	94	0.0248175	*
UU: AT	89	91	88	UA: AT	32	35	32	2.21054e-06	***
UA: AA	82	81	83	UU: AA	58	66	62	0.00964213	**
