# Supplementary material for: RNA recording in single bacterial cells using reprogrammed tracrRNAs
Source: Nat Biotechnol. 2023 Jan 5;41(8):1107–16. doi: 10.1038/s41587-022-01604-8 (PMC7614944; doi:10.1038/s41587-022-01604-8)
Supplement: Source Data Extended Data Fig. 3 — Statistical source data. [file 41587_2022_1604_MOESM9_ESM.xlsx]

## Sheet: Sheet1
Extended Data Figure 3c
	tracrRNA(scr)			Rptr1			Rptr2			Rptr3
	#1	#2	#3	#1	#2	#3	#1	#2	#3	#1	#2	#3	Bio-replicate
- editor	1.11	0.789	1.11	2.447	2.368	2.566	1.618	1.382	1.658	2.684	2.566	2.605
+ editor	0.897	1.051	1.051	1.051	1.103	1.256	1	0.872	1.154	1.077	1.231	1.41
Extended Data Figure 3e
Rptr			TracrRNA(scr)
C-to-T conversion (%)			C-to-T conversion (%)
#1	#2	#3	#1	#2	#3	Bio-replicate
8	9	9	0	0	0
46	47	45	0	0	0
69	78	75	0	0	0
Extended Data Figure 3h
- editor
	tracrRNA(scr)			Rptr1			Rptr2
Amplicon 1	0.85	1.16	1.01	0.16	0.19	0.16	0.33	0.39	0.4
Amplicon 2	0.89	1.13	0.99	0.33	0.41	0.33	0.18	0.19	0.19
+ editor
	tracrRNA(scr)			Rptr1			Rptr2
Amplicon 1	1.16	0.85	1.02	0.16	0.14	0.14	0.83	0.43	0.44
Amplicon 2	1.17	0.89	0.96	0.37	0.43	0.4	0.46	0.21	0.25
Extended Data Figure 3l
	C-to-T conversion (%)
	#1	#2	#3	Bio-replicate
J23103	0	0	0
J23116	11	18	26
J23100	40	29	24
Or2-Or1	44	48	46
Or2-Or1_tracrRNA(scr)	0	0	0
