# Supplementary material for: RNA recording in single bacterial cells using reprogrammed tracrRNAs
Source: Nat Biotechnol. 2023 Jan 5;41(8):1107–16. doi: 10.1038/s41587-022-01604-8 (PMC7614944; doi:10.1038/s41587-022-01604-8)
Supplement: Source Data Extended Data Fig. 4 — Statistical source data. [file 41587_2022_1604_MOESM10_ESM.xlsx]

## Sheet: Sheet1
Extended Data Figure 4b
L-rhamnose (0 mM)
		C2			C3			C7			C9
	C-to-T conversion (%)			C-to-T conversion (%)			C-to-T conversion (%)			C-to-T conversion (%)
	#1	#2	#3	#1	#2	#3	#1	#2	#3	#1	#2	#3	Bio-replicate
NT crRNA / tracrRNA	7	7	3	0	0	0	0	0	5	0	0	0
crRNA / tracrRNA	10	12	12	12	11	13	94	84	96	66	59	69
Rptr	4	6	2	4	0	2	4	4	4	0	0	2
Rptr (∆rhaB)	7	4	8	0	0	1	0	4	15	0	0	0
tracrRNA (scr)	4	0	5	3	4	4	3	0	0	0	0	3
L-rhamnose (60 mM)
		C2			C3			C7			C9
	C-to-T conversion (%)			C-to-T conversion (%)			C-to-T conversion (%)			C-to-T conversion (%)
	#1	#2	#3	#1	#2	#3	#1	#2	#3	#1	#2	#3	Bio-replicate
NT crRNA / tracrRNA	3	2	5	0	3	0	4	4	0	0	0	0
crRNA / tracrRNA	12	11	12	10	11	13	93	87	93	63	57	66
Rptr	23	23	25	27	26	29	72	71	78	30	29	33
Rptr (∆rhaB)	4	4	4	2	0	0	5	0	0	0	3	0
tracrRNA (scr)	4	4	3	0	0	3	0	0	5	0	4	0
Extended Data Figure 4c
Percentage of uninduced cells (%)	L-rhamnose (μM)	Fluorescence for uninduced cells (Mean value)
99.53	0	91.19
99.43	10	88.26
94.47	100	93.38
82.64	333	93.88
73.18	666	96.46
72.32	1000	101.77
52.39	3330	116.32
42.96	6660	125.56
41.28	10000	125.54
30.29	100000	131.27
Percentage of induced cells (%)	L-rhamnose (μM)	Fluorescence for induced cells (Mean value)
0.47	0	483.31
0.57	10	827.99
0.55	100	5642.65
17.36	333	6873.56
26.82	666	6688
27.68	1000	6021.8
47.61	3330	6150.65
57.04	6660	6494.22
58.72	10000	7023.84
69.71	100000	14226.8
Extended Data Figure 4d
		C2			C3			C7			C9
	C-to-T conversion (%)			C-to-T conversion (%)			C-to-T conversion (%)			C-to-T conversion (%)
Exposure time (h)	#1	#2	#3	#1	#2	#3	#1	#2	#3	#1	#2	#3	Bio-replicate
0	3	4	3	3	3	3	5	4	4	3	0	0
0.25	3	0	0	0	3	4	3	4	5	0	0	3
1	4	3	4	4	3	4	4	4	7	3	2	4
2	10	8	10	11	8	10	38	26	43	11	9	12
4	19	10	20	20	11	22	68	46	69	24	13	22
8	22	17	24	26	19	27	77	65	78	28	22	29
Extended Data Figure 4e
	C-to-T conversion (%)
	#1	#2	#3
8h (no L-rhamnose)	0	5	0
8h	55	55	51
32h	57	59	49
56h	33	40	49
104h	37	31	54
Extended Data Figure 4f
D-xylose (0 mM)
		xylA Rptr2_C5			xylA Rptr2_C9			xylA Rptr2_C10			xylA Rptr3_C3			xylA Rptr3_C7			xylF Rptr2_C8
	C-to-T conversion (%)			C-to-T conversion (%)			C-to-T conversion (%)			C-to-T conversion (%)			C-to-T conversion (%)			C-to-T conversion (%)
	#1	#2	#3	#1	#2	#3	#1	#2	#3	#1	#2	#3	#1	#2	#3	#1	#2	#3	Bio-replicate
NT crRNA / tracrRNA	2	0	0	0	0	0	3	2	2	0	0	0	0	0	0	0	0	0
crRNA / tracrRNA	96	95	97	67	70	80	61	64	70	16	13	14	90	94	94	97	95	98
Rptr	5	7	9	3	0	1	3	4	3	0	2	2	5	4	5	13	12	8
Rptr (∆xylA or xlyF)	0	4	0	2	1	2	0	3	2	2	0	2	0	0	0	-	0	1
tracrRNA (scr)	1	1	5	4	6	2	2	2	3	0	0	0	1	2	0	0	0	0
D-xylose (60 mM)
		xylA Rptr2_C5			xylA Rptr2_C9			xylA Rptr2_C10			xylA Rptr3_C3			xylA Rptr3_C7			xylF Rptr2_C8
	C-to-T conversion (%)			C-to-T conversion (%)			C-to-T conversion (%)			C-to-T conversion (%)			C-to-T conversion (%)			C-to-T conversion (%)
	#1	#2	#3	#1	#2	#3	#1	#2	#3	#1	#2	#3	#1	#2	#3	#1	#2	#3	Bio-replicate
NT crRNA / tracrRNA	-	0	0	-	0	0	-	0	0	3	2	1	0	0	0	0	0	0
crRNA / tracrRNA	97	94	94	74	72	77	69	65	72	19	14	17	88	92	94	96	95	96
Rptr	44	36	44	6	4	5	4	3	3	7	7	7	53	51	53	77	81	81
Rptr (∆xylA or xlyF)	0	2	2	2	0	6	4	3	0	0	1	0	0	0	0	1	0	0
tracrRNA (scr)	3	3	2	2	5	4	0	0	1	0	0	0	0	0	0	0	1	0
Extended Data Figure 4h
		xylF			xylA
	C-to-T conversion (%)			C-to-T conversion (%)
	#1	#2	#3	#1	#2	#3
Same direction_no buffer sequence
xylF Rptr2	56	53	53	0	1	1
xylA Rptr3	4	0	0	41	22	43
xylF Rptr2 and xylA Rptr3	59	54	59	34	27	35
Oppsite direction_no buffer sequence
xylF Rptr2	33	33	32	1	1	1
xylA Rptr3	3	4	4	48	58	62
xylF Rptr2 and xylA Rptr3	38	35	23	53	47	31
Same direction_with buffer sequence
xylF Rptr2	59	59	58	0	0	0
xylA Rptr3	0	0	0	45	40	35
xylF Rptr2 and xylA Rptr3	-	72	67	-	44	42
Oppsite direction_with buffer sequence
xylF Rptr2	38	49	39	1	0	1
xylA Rptr3	1	1	1	36	43	45
xylF Rptr2 and xylA Rptr3	42	37	38	37	32	30
