# Supplementary material for: RNA recording in single bacterial cells using reprogrammed tracrRNAs
Source: Nat Biotechnol. 2023 Jan 5;41(8):1107–16. doi: 10.1038/s41587-022-01604-8 (PMC7614944; doi:10.1038/s41587-022-01604-8)
Supplement: Source Data Extended Data Fig. 5 — Statistical source data. [file 41587_2022_1604_MOESM11_ESM.xlsx]

## Sheet: Sheet1
Extended Data Figure 5
	C-to-T conversion (%)
	tracrRNA(scr)
	#1	#2	#3	#4	#5	#6	Bio-replicate
Rptr1-C7 w/o donor	1	1	1	1	1	1
Rptr1-C12 w/o donor	0	1	2	3	4	4
Rptr1- C7 w donor	1	1	1	1	1	1
Rptr1-C12 w donor	1	0	1	3	0	0
Rptr3-C7 w/o donor	0	0	0	0	0	4
Rptr3-C7 w donor	0	1	1	0	1	1
	Rptr
Rptr1-C7 w/o donor	1	1	1	1	1	1
Rptr1-C12 w/o donor	1	1	1	1	0	1
Rptr1- C7 w donor	82	87	90	56	69	84
Rptr1-C12 w donor	15	12	9	85	9	13
Rptr3-C7 w/o donor	0	3	0	0	4	4
Rptr3-C7 w donor	33	15	20	45	12	23
