# Supplementary material for: RNA recording in single bacterial cells using reprogrammed tracrRNAs
Source: Nat Biotechnol. 2023 Jan 5;41(8):1107–16. doi: 10.1038/s41587-022-01604-8 (PMC7614944; doi:10.1038/s41587-022-01604-8)
Supplement: Source Data Extended Data Fig. 6 — Statistical source data. [file 41587_2022_1604_MOESM12_ESM.xlsx]

## Sheet: Sheet1
Extended Data Figure 6b
		LB			SPI-2
	C-to-T conversion (%)			C-to-T conversion (%)
	#1	#2	#3	#1	#2	#3	Bio-replicate
NT crRNA / tracrRNA	0	0	0	0	0	0
crRNA / tracrRNA	97	95	95	96	95	97
mRNA / Rptr	96	98	95	94	97	91
mRNA (mut) / Rptr	0	0	0	0	0	0
mRNA / tracrRNA (scr)	1	0	0	0	1	0
Extended Data Figure 6d
LB
		OmrB-C8			OmrB-C11			OmrB-C14			pinT-C3			pinT-C7
	C-to-T conversion (%)			C-to-T conversion (%)			C-to-T conversion (%)			C-to-T conversion (%)			C-to-T conversion (%)
	#1	#2	#3	#1	#2	#3	#1	#2	#3	#1	#2	#3	#1	#2	#3	Bio-replicate
NT crRNA / tracrRNA	0	0	0	0	0	4	0	1	0	2	2	1	1	1	1
crRNA / tracrRNA	93	91	88	34	28	28	48	53	35	18	31	19	94	96	98
Rptr	31	76	58	7	13	8	4	8	7	9		8	83		70
Rptr (∆sRNA)	1	0	0	0	0	0	0	0	0	1	1	1	1	1	1
tracrRNA (scr)	1	1	0	3	0	2	0	0	0	1	1	1	1	1	1
SPI-2
		OmrB-C8			OmrB-C11			OmrB-C14			pinT-C3			pinT-C7
	C-to-T conversion (%)			C-to-T conversion (%)			C-to-T conversion (%)			C-to-T conversion (%)			C-to-T conversion (%)
	#1	#2	#3	#1	#2	#3	#1	#2	#3	#1	#2	#3	#1	#2	#3	Bio-replicate
NT crRNA / tracrRNA	0	1	1	0	3	0	0	1	1	0	2	0	1	1	1
crRNA / tracrRNA	96	92	86	30	24	27	50	64	38	-	30	22	-	98	98
Rptr	54	88	78	8	13	12	4	7	11	14	-	12	78	-	71
Rptr (∆sRNA)	0	0	0	1	0	0	1	1	3	1	2	1	1	1	2
tracrRNA (scr)	1	0	0	2	3	0	0	0	0	3	3	3	1	1	0
Extended Data Figure 6e
	Relative transcript levels (SPI-2 vs. LB)
	0.5 h			2 h			4 h			6 h			8 h
	#1	#2	#3	#1	#2	#3	#1	#2	#3	#1	#2	#3	#1	#2	#3	Bio-replicate
omrB	1.74	2.27	2.17	3.04	6.82	7.27	3.69	4.71	5.06	1.37	2.9	3.65	1.25	3.66	2.24
pinT	2.53	4.15	3.87	4.01	12.33	16.06	16.73	10.24	11.35	5.15	11.31	16.61	5.64	13.79	9.32
Extended Data Figure 6g
omrB editing
		LB			SPI-2
	C-to-T conversion (%)			C-to-T conversion (%)
	#1	#2	#3	#1	#2	#3	Bio-replicate
TracrRNA(scr)	2	2	2	2	2	2
omrB Rptr1	40	36	29	58	63	52
pinT Rptr2	2	2	2	2	2	2
omrB Rptr1 and pinT Rptr2	26	23	29	47	50	52
pinT editing
		LB			SPI-2
	C-to-T conversion (%)			C-to-T conversion (%)
	#1	#2	#3	#1	#2	#3	Bio-replicate
TracrRNA(scr)	2	2	3	1	2	2
omrB Rptr1	3	2	2	2	1	3
pinT Rptr2	29	37	46	85	79	66
omrB Rptr1 and pinT Rptr2	46	41	47	75	80	80
