# Supplementary material for: RNA recording in single bacterial cells using reprogrammed tracrRNAs
Source: Nat Biotechnol. 2023 Jan 5;41(8):1107–16. doi: 10.1038/s41587-022-01604-8 (PMC7614944; doi:10.1038/s41587-022-01604-8)
Supplement: Source Data Extended Data Fig. 7 — Statistical source data. [file 41587_2022_1604_MOESM13_ESM.xlsx]

## Sheet: Sheet1
Extended Data Figure 7b
OmrB		tracrRNA(scr)			tracrRNA(scr)			omrB Rptr & pinT Rptr			omrB Rptr & pinT Rptr
			- Hela			+ Hela			- Hela			+ Hela
		C-to-T conversion (%)			C-to-T conversion (%)			C-to-T conversion (%)			C-to-T conversion (%)
		#1	#2	#3	#1	#2	#3	#1	#2	#3	#1	#2	#3	Bio-replicate
		2	2	2	0	2	2	0	0	0	0	2	2
		2	2	2	7	8	2	6	0	7	36	5	2
		2	2	3	0	0	2	2	0	7	0	0	36
		2	2	2	2	1	2	3	5	0	3	2	3
		2	2	3		2	0	3	0	4	2	2	2
		2	2	2	2	7	1	3	0	0	3	2	2
		2	2	2	3	4	1	3	0	0	7	0	26
		2	2	3	1	4	0	2	0	0	3	93	2
		2	2	3	2	2	2	3	25	0	2	0	3
		2	2	2	3	2	1	2	0	0	3	2	2
		2	2	2	3	2	1	6	0	0	3	8	2
		0	2	2	2	1	5	2	0	0	3	2	3
		2	2	2	2	2	1	3	0	0	0	3	94
		2	2	2	2	2	1	3	7	0	2	2	3
		2	2	2	0	3	1	4	0	0	2	3	3
		2	2	2	3	0	1	0	0	0	16	3	3
		2	2	3	2	0	1	0	0	0	4	2	64
		2	2	2	1	0	1	0	6	5	4	2	2
		2	2	0	1	6	1	0	0	6	2	2	3
		2	2	3	0	2	2	6	0	0	3	0	3
		2	3	2	0	1	1	0	7	0	26	0	2
		2	2	3	2	0	2	4	0	0	4	2	2
		2	2	2	2	6	1	0	0	0	2	2	3
		2	3	2	3	3	2	0	0	0	3	2	2
		2	2	2	0	0	0	0	0	0	3	1	2
		2	2	2	0	2	0	0	0	0	3	0	17
		2	2	4	3	4	1	0	0	0	2	0	3
		2	2	0	4	3	1	0	0	0	3	2	67
		2	2	4	2	3	1	0	0	0	3	64	2
		2	2	2	1	2	0	0	0	0	21	3	2
pinT		C3						C7						C3						C7
		tracrRNA(scr)			tracrRNA(scr)			tracrRNA(scr)			tracrRNA(scr)			omrB Rptr & pinT Rptr			omrB Rptr & pinT Rptr			omrB Rptr & pinT Rptr			omrB Rptr & pinT Rptr
			- Hela			+ Hela			- Hela			+ Hela			- Hela			+ Hela			- Hela			+ Hela
		C-to-T conversion (%)			C-to-T conversion (%)			C-to-T conversion (%)			C-to-T conversion (%)			C-to-T conversion (%)			C-to-T conversion (%)			C-to-T conversion (%)			C-to-T conversion (%)
		#1	#2	#3	#1	#2	#3	#1	#2	#3	#1	#2	#3													Bio-replicate
		4	6	5	5	6	5	2	4	2	2	2	3	8	7	6	4	7	5	67	3	4	2	5	4
		4	7	7	7	0	4	2	4	6	2	0	3	7	5	6	44	32	6	25	3	40	96	93	6
		4	6	7	5	6	5	3	3	6	3	3	2	5	7	7	7	8	44	3	3	23	3	4	95
		4	6	7	4	6	5	3	3	5	2	4	2	8	9	5	7	6	5	20	77	3	7	4	6
		4	8	5	-	5	8	2	3	4	-	2	2	11	5	10	8	5	6	55	3	45	4	4	4
		4	8	7	5	12	5	3	4	5	3	4	2	10	9	6	7	6	9	23	5	4	6	4	5
		5	6	8	8	9	6	3	5	5	2	8	1	8	7	6	7	7	28	13	3	3	98	5	94
		4	7	4	5	6	6	2	2	5	2	3	4	6	7	6	6	28	5	51	4	4	4	97	4
		4	7	5	2	4	6	3	6	3	1	3	2	7	13	6	9	30	6	6	56	3	6	99	9
		4	6	5	7	6	5	2	4	4	5	2	2	6	9	7	6	7	7	4	49	5	4	4	3
		5	8	5	4	6	3	4	4	1	1	5	2	6	7	8	7	7	7	18	2	8	5	98	6
		0	6	9	6	5	5	1	3	9	4	2	1	7	5	6	7	7	6	6	2	10	5	4	7
		4	7	4	6	6	4	3	3	6	4	1	3	7	6	7	9	6	27	39	6	3	9	6	95
		4	6	6	5	7	6	2	3	3	5	1	3	5	10	7	6	7	5	9	6	4	5	5	5
		3	4	7	5	6	5	2	2	3	3	4	3	18	7	5	6	6	5	69	30	8	5	5	6
		5	6	6	2	4	5	2	4	5	0	1	2	7	6	5	9	7	5	66	1	39	80	5	6
		4	6	5	5	6	5	2	5	2	4	4	3	6	6	5	8	6	39	2	2	2	8	5	97
		5	5	5	6	4	5	3	3	5	4	1	3	5	6	9	6	6	5	1	19	53	6	4	3
		5	5	8	5	2	8	3	3	9	2	1	3	6	5	27	8	4	5	3	3	94	5	2	5
		4	7	4	6	9	6	2	6	4	2	7	3	6	6	7	6	4	6	79	2	3	4	3	9
		4	6	7	6	6	7	3	5	5	2	2	3	7	4	8	29	8	5	2	6	43	96	5	5
		3	5	9	4	7	7	2	5	3	4	3	2	5	6	6	7	6	5	7	1	2	7	4	5
		5	3	6	6	9	5	3	2	5	4	0	2	7	5	7	6	5	6	2	59	54	12	5	8
		4	4	4	7	5	4	3	5	5	3	4	1	7	21	5	7	10	5	3	20	5	5	5	4
		5	5	8	6	5	5	3	5	4	3	5	2	8	8	5	6	7	7	2	3	2	5	4	4
		4	6	6	4	5	8	3	2	3	5	1	3	7	6	7	7	8	21	2	2	2	5	5	95
		4	5	6	4	11	5	2	4	9	3	9	3	6	7	7	6	7	5	2	1	2	4	6	5
		4	6	6	6	10	7	2	3	2	2	8	2	6	7	5	7	6	7	2	15	3	6	5	95
		4	4	8	8	7	5	2	3	10	3	3	2	8	6	6	6	40	6	3	2	6	5	96	5
		4	5	6	4	9	6	2	12	9	4	3	4	9	6	7	14	7	5	1	2	2	97	5	5
Extended Data Figure 7c
		- Hela			+ Hela
		C-to-T conversion (%)			C-to-T conversion (%)
		omrB	pinT-C3	pinT-C7	omrB	pinT-C3	pinT-C7
		0	8	67	0	4	2
		6	7	25	36	44	96
		2	5	3	0	7	3
		3	8	20	3	7	7
		3	11	55	2	8	4
		3	10	23	3	7	6
		3	8	13	7	7	98
		2	6	51	3	6	4
		3	7	6	2	9	6
		2	6	4	3	6	4
		6	6	18	3	7	5
		2	7	6	3	7	5
		3	7	39	0	9	9
		3	5	9	2	6	5
		4	18	69	2	6	5
		0	7	66	16	9	80
		0	6	2	4	8	8
		0	5	1	4	6	6
		0	6	3	2	8	5
		6	6	79	3	6	4
		0	7	2	26	29	96
		4	5	7	4	7	7
		0	7	2	2	6	12
		0	7	3	3	7	5
		0	8	2	3	6	5
		0	7	2	3	7	5
		0	6	2	2	6	4
		0	6	2	3	7	6
		0	8	3	3	6	5
		0	9	1	21	14	97
		0	7	3	2	7	5
		0	5	3	5	32	93
		0	7	3	0	8	4
		5	9	77	2	6	4
		0	5	3	2	5	4
		0	9	5	2	6	4
		0	7	3	0	7	5
		0	7	4	93	28	97
		25	13	56	0	30	99
		0	9	49	2	7	4
		0	7	2	8	7	98
		0	5	2	2	7	4
		0	6	6	3	6	6
		7	10	6	2	7	5
		0	7	30	3	6	5
		0	6	1	3	7	5
		0	6	2	2	6	5
		6	6	19	2	6	4
		0	5	3	2	4	2
		0	6	2	0	4	3
		7	4	6	0	8	5
		0	6	1	2	6	4
		0	5	59	2	5	5
		0	21	20	2	10	5
		0	8	3	1	7	4
		0	6	2	0	8	5
		0	7	1	0	7	6
		0	7	15	2	6	5
		0	6	2	64	40	96
		0	6	2	3	7	5
		0	6	4	2	5	4
		7	6	40	2	6	6
		7	7	23	36	44	95
		0	5	3	3	5	6
		4	10	45	2	6	4
		0	6	4	2	9	5
		0	6	3	26	28	94
		0	6	4	2	5	4
		0	6	3	3	6	9
		0	7	5	2	7	3
		0	8	8	2	7	6
		0	6	10	3	6	7
		0	7	3	94	27	95
		0	7	4	3	5	5
		0	5	8	3	5	6
		0	5	39	3	5	6
		0	5	2	64	39	97
		5	9	53	2	5	3
		6	27	94	3	5	5
		0	7	3	3	6	9
		0	8	43	2	5	5
		0	6	2	2	5	5
		0	7	54	3	6	8
		0	5	5	2	5	4
		0	5	2	2	7	4
		0	7	2	17	21	95
		0	7	2	3	5	5
		0	5	3	67	7	95
		0	6	6	2	6	5
		0	7	2	2	5	5
Extended Data Figure 7e
OmrB		C8						C11						C14						C8						C11						C14						C8						C11
		tracrRNA(scr)			tracrRNA(scr)			tracrRNA(scr)			tracrRNA(scr)			tracrRNA(scr)			tracrRNA(scr)			omrB sgRNA & pinT sgRNA			omrB sgRNA & pinT sgRNA			omrB sgRNA & pinT sgRNA			omrB sgRNA & pinT sgRNA			omrB sgRNA & pinT sgRNA			omrB sgRNA & pinT sgRNA			omrB Rptr & pinT Rptr			omrB Rptr & pinT Rptr			omrB Rptr & pinT Rptr			omrB Rptr & pinT Rptr
			LB			SPI-2			LB			SPI-2			LB			SPI-2			LB			SPI-2			LB			SPI-2			LB			SPI-2			LB			SPI-2			LB			SPI-2
		C-to-T conversion (%)			C-to-T conversion (%)			C-to-T conversion (%)			C-to-T conversion (%)			C-to-T conversion (%)			C-to-T conversion (%)			C-to-T conversion (%)			C-to-T conversion (%)			C-to-T conversion (%)			C-to-T conversion (%)			C-to-T conversion (%)			C-to-T conversion (%)			C-to-T conversion (%)			C-to-T conversion (%)			C-to-T conversion (%)			C-to-T conversion (%)
		#1	#2	#3	#1	#2	#3	#1	#2	#3	#1	#2	#3	#1	#2	#3	#1	#2	#3	#1	#2	#3	#1	#2	#3	#1	#2	#3	#1	#2	#3	#1	#2	#3	#1	#2	#3	#1	#2	#3	#1	#2	#3	#1	#2	#3	#1	#2	#3
		0	2	2	2	2	2	10	1	2	2	2	0	0	0	3	2	3	2	95	95	92	91	97	5	3	79	84	5	2	0	6	12	13	3	3	13	41	16	37	1	79	3	3	0	17	0	4	2
		2	2	2	2	2	2	2	2	0	3	2	2	3	3	2	3	2	5	100	95	94	80	2	7	89	55	59	85	3	7	95	95	69	90	3	10	2	18	12	2	3	2	3	3	0	2	0	2
		0	0	3	2	2	2	8	8	0	2	0	3	0	0	3	2	3	2	46	3	90	91	92	95	10	3	0	4	0	6	0	4	0	95	93	92	14	3	3	2	0	9	2	3	0	3	0	2
		2	2	2	2	2	3	2	2	6	2	2	0	3	4	6	2	2	4	92	2	0	96	2	94	32	0	5	39	0	0	92	2	0	93	4	0	2	66	2	1	3	2	1	3	0	0	3	3
		2	2	2	2	2	1	3	2	4	3	2	3	3	2	3	3	2	4	90	85	0	91	95	93	28	2	2	90	2	26	91	4	0	92	95	95	7	2	10	2	40	90	4	4	0	3	2	0
		2	2	1	2	2	1	2	3	4	3	2	4	2	5	3	3	2	0	94	96	92	93	2	0	5	2	87	4	0	9	95	3	13	6	3	0	2	21	8	2	3	3	1	3	3	0	0	0
		2	2	2	2	2	2	2	0	4	2	2	3	2	2	3	2	2	6	3	95	0	6	19	0	4	17	0	10	3	0	6	83	0	9	3	0	13	0	2	11	55	2	2	0	3	0	2	3
		2	4	2	2	2	2	5	1	2	1	2	3	3	7	2	2	2	3	92	96	91	98	2	0	89	3	0	3	3	5	0	95	95	82	4	0	1	0	3	2	8	3	0	2	2	3	0	3
		2	2	2	2	2	2	3	0	2	2	2	2	2	3	2	2	2	0	36	95	95	86	2	0	6	4	0	85	2	7	5	96	6	84	3	6	2	2	51	2	3	2	1	0	4	0	0	3
		2	2	2	2	2	2	2	3	2	2	2	3	2	4	3	2	3	2	5	3	10	95	3	93	3	2	0	66	2	90	0	6	76	92	4	93	2	2	21	2	9	2	2	0	0	0	0	0
		2	2	2	2	2	0	2	1	3	2	3	0	2	3	2	2	3	2	89	96	0	90	94	2	8	20	5	8	3	0	8	97	0	82	3	0	1	2	2	2	3	2	3	3	0	2	0	0
		2	2	2	2	2	1	3	4	5	3	3	2	3	2	2	2	3	2	86	3	1	88	2	3	29	0	4	3	2	6	88	3	0	5	3	6	1	3	3	2	3	2	2	3	0	2	4	0
		2	2	2	2	2	0	0	4	3	2	2	0	3	8	3	2	2	0	86	95	92	92	2	0	26	40	0	9	0	3	96	96	0	96	3	0	1	5	3	3	0	2	3	3	0	2	0	2
		1	2	2	2	2	2	0	0	3	1	1	4	3	0	2	2	2	4	70	96	88	90	90	33	5	21	6	6	87	0	6	97	95	94	91	3	2	13	2	1	5	2	3	0	0	2	0	0
		2	2	2	2	2	2	0	7	3	2	3	1	2	0	3	2	3	2	2	96	94	0	3	93	3	3	29	4	0	5	3	96	75	9	4	6	2	0	3	46	3	31	2	0	2	2	3	0
		4	2	2	2	1	2	4	3	3	2	3	2	0	4	2	3	3	7	91	2	93	91	94	89	64	3	4	88	45	90	91	3	95	81	94	90	18	22	28	2	0	20	0	4	0	0	0	2
		2	2	2	2	2	2	0	0	1	2	2	4	1	2	2	2	2	4	93	49	94	2	94	93	3	4	4	2	20	41	5	3	33	4	94	94	86	23	20	2	3	3	3	3	0	2	0	3
		1	2	2	2	2	2	3	0	3	6	2	2	3	2	3	0	2	0	94	96	6	90	3	96	70	4	0	57	2	59	94	2	0	92	3	91	27	14	14	2	8	53	0	3	5	3	2	2
		2	2	2	2	2	2	2	2	2	3	2	3	2	2	3	3	2	3	6	91	1	94	95	94	4	2	0	7	2	0	7	3	4	94	3	94	12	60	3	9	0	8	2	3	0	0	0	0
		1	2	2	2	2	2	0	2	3	4	2	7	2	2	3	4	2	8	92	96	91	94	2	92	30	61	89	4	2	27	95	72	0	92	3	95	1	10	2	84	90	95	0	4	2	2	0	0
		3	2	2	2	2	2	2	1	4	0	2	0	2	2	3	3	2	0	93	3	93	92	94	94	0	3	48	38	67	6	6	3	94	91	93	0	22	43	64	2	2	92	2	3	7	3	0	4
		2	2	2	2	2	2	3	2	1	2	2	4	2	2	2	2	2	9	92	2	93	20	94	0	19	3	89	11	3	0	94	4	91	21	3	95	68	2	12	75	3	61	3	0	3	0	0	0
		3	2	2	2	2	2	2	2	2	3	3	4	8	0	2	4	3	2	94	2	93	93	57	92	11	2	0	44	0	70	94	2	94	92	2	93	46	2	37	51	81	37	0	4	0	0	3	0
		2	2	2	2	2	2	6	4	0	3	2	2	11	0	3	2	3	3	92	2	93	93	94	94	88	3	34	70	12	6	82	4	92	94	95	0	63	34	21	16	2	74	1	7	0	1	0	2
		2	2	2	3	5	2	2	2	3	2	5	2	2	3	3	2	4	2	91	2	2	94	94	93	5	3	5	89	87	77	5	4	0	93	94	95	62	35	13	2	48	2	2	0	2	0	4	0
		2	2	2	2	2	1	3	2	1	2	2	0	3	2	3	3	3	1	94	18	0	93	95	95	5	4	0	74	3	53	94	5	3	96	96	96	3	32	16	78	67	71	3	0	3	8	0	3
		2	2	2	2	2	2	1	3	2	2	2	0	2	4	2	2	2	2	89	4	92	90	12	94	81	3	51	87	2	62	89	4	90	87	3	94	2	6	34	55	77	2	0	0	2	2	3	0
		2	2	1	2	2	2	2	0	3	3	2	3	2	3	3	2	2	2	3	95	93	92	2	95	3	77	14	49	2	57	4	94	94	93	3	72	2	10	9	2	91	2	2	0	0	0	3	0
		2	2	2	2	2	1	0	2	0	0	2	4	2	3	3	2	2	5	92	96	0	93	93	95	14	4	0	4	31	55	91	3	0	85	95	93	2	7	12	52	77	49	2	0	0	2	0	3
		2	2	2	2	3	2	5	3	2	0	3	2	7	2	4	2	4	2	94	96	93	95	93	96	4	4	81	3	85	32	3	3	92	96	92	94	1	9	49	63	3	33	0	3	0	5	2	3
pinT		C3						C7						C3						C7						C3						C7
		tracrRNA(scr)			tracrRNA(scr)			tracrRNA(scr)			tracrRNA(scr)			omrB sgRNA & pinT sgRNA			omrB sgRNA & pinT sgRNA			omrB sgRNA & pinT sgRNA			omrB sgRNA & pinT sgRNA			omrB Rptr & pinT Rptr			omrB Rptr & pinT Rptr			omrB Rptr & pinT Rptr			omrB Rptr & pinT Rptr
			LB			SPI-2			LB			SPI-2			LB			SPI-2			LB			SPI-2			LB			SPI-2			LB			SPI-2
		C-to-T conversion (%)			C-to-T conversion (%)			C-to-T conversion (%)			C-to-T conversion (%)			C-to-T conversion (%)			C-to-T conversion (%)			C-to-T conversion (%)			C-to-T conversion (%)			C-to-T conversion (%)			C-to-T conversion (%)			C-to-T conversion (%)			C-to-T conversion (%)
		#1	#2	#3	#1	#2	#3	#1	#2	#3	#1	#2	#3	#1	#2	#3	#1	#2	#3	#1	#2	#3	#1	#2	#3	#1	#2	#3	#1	#2	#3	#1	#2	#3	#1	#2	#3	Bio-replicate
		10	8	6	7	6	7	9	5	5	5	4	4	7	6	18	14	6	10	4	97	98	97	98	3	8	10	36	7	17	6	47	92	32	4	92	5
		7	7	7	7	6	9	4	4	4	4	4	7	56	35	11	90	9	12	91	96	94	73	8	0	6	9	7	5	8	6	17	44	5	3	5	5
		11	11	8	7	7	8	3	3	7	5	3	5	11	7	11	15	9	12	7	5	7	94	97	98	5	8	7	5	7	11	3	7	6	4	6	21
		8	7	13	6	6	9	3	5	9	4	4	7	17	6	11	96	8	9	95	4	8	95	6	14	4	9	7	4	9	6	3	80	5	2	6	6
		7	8	6	7	6	11	6	5	8	5	4	8	42	7	10	53	23	24	96	5	10	90	95	95	5	6	18	7	28	52	2	4	68	5	98	97
		7	10	11	6	6	13	3	4	9	3	4	10	37	7	10	11	9	14	94	97	94	10	6	7	4	27	8	5	8	7	3	82	6	4	7	5
		8	8	9	7	6	11	5	4	6	4	4	7	9	7	13	12	8	11	6	96	10	11	13	8	27	8	6	25	24	7	91	6	5	70	95	4
		8	8	7	7	7	6	5	5	5	4	4	7	13	6	17	4	8	11	97	96	97	98	7	8	4	6	7	6	11	7	2	4	5	4	12	4
		7	7	7	7	7	10	4	5	4	4	4	4	16	8	9	51	9	11	7	95	8	87	95	10	5	7	7	5	9	7	3	5	95	3	6	4
		7	9	6	7	6	8	5	6	5	4	4	8	12	6	13	17	9	47	11	21	75	89	9	96	6	6	12	5	11	7	6	4	31	3	36	4
		6	8	6	6	7	6	5	5	4	4	5	1	18	61	11	16	95	13	10	96	12	87	97	6	4	6	7	5	7	8	3	4	7	3	6	6
		9	8	7	6	7	8	8	3	6	4	5	5	31	8	8	11	7	19	90	5	8	97	6	10	4	8	6	4	6	8	3	5	5	3	5	5
		7	9	6	7	7	0	4	5	4	4	4	1	35	46	36	96	8	9	92	95	97	92	7	39	4	12	6	5	8	6	2	39	5	5	6	4
		8	9	6	7	6	9	9	4	4	3	4	7	11	6	14	96	53	10	11	95	95	94	94	8	6	8	7	5	8	6	4	7	4	3	6	5
		7	8	8	7	7	7	4	4	7	4	4	6	13	5	12	15	9	10	12	96	95	6	19	96	5	8	7	19	6	10	3	7	6	85	5	37
		9	8	7	8	7	13	7	4	5	5	4	8	48	6	14	52	46	95	94	5	96	98	97	97	58	18	11	5	7	43	97	68	73	3	16	95
		7	6	7	6	6	11	4	4	6	4	4	6	11	7	8	9	94	63	98	50	42	6	96	96	67	30	9	5	7	7	93	77	17	3	5	4
		9	6	8	12	6	15	4	7	5	6	4	10	52	5	9	53	9	23	98	98	83	94	7	97	19	12	11	5	81	35	84	85	77	9	95	96
		7	7	7	7	6	6	4	4	5	4	4	3	9	5	9	60	9	61	10	74	93	95	7	96	9	28	8	12	9	23	69	98	6	15	42	96
		6	7	8	9	7	17	4	4	6	2	4	9	15	40	14	15	7	97	96	94	94	96	5	97	5	18	7	31	31	6	3	40	4	96	95	97
		12	7	8	7	6	10	13	5	8	4	4	5	11	5	54	38	22	9	6	4	97	95	95	5	10	17	15	5	7	90	43	74	89	2	5	96
		6	6	7	6	6	11	3	6	6	4	4	7	94	7	46	13	8	11	95	5	97	24	95	56	6	7	18	49	7	40	54	16	74	95	5	97
		9	6	6	10	6	6	9	4	4	8	5	6	37	6	9	73	7	76	96	3	96	96	65	94	10	6	12	16	34	22	69	4	76	95	98	99
		18	12	8	7	6	7	10	6	5	4	3	4	43	6	53	49	88	12	95	4	99	97	96	93	19	11	9	14	8	26	79	86	51	79	5	96
		7	6	9	9	9	5	5	4	6	7	6	5	9	9	9	96	41	82	98	6	6	97	98	95	7	21	10	6	26	8	46	95	54	3	96	5
		7	6	7	7	6	6	5	4	6	3	4	4	29	7	9	83	8	61	95	5	8	94	97	96	6	23	12	26	28	17	58	97	52	95	97	91
		7	8	6	6	6	7	5	4	12	5	3	4	16	6	67	85	37	36	97	4	96	93	94	97	5	13	8	28	42	9	3	18	67	97	97	6
		6	8	9	7	6	9	4	4	5	5	5	5	9	60	21	95	9	11	6	45	96	94	6	96	5	8	7	5	51	6	3	35	31	28	96	6
		8	7	10	6	7	17	5	6	9	4	4	7	49	7	9	10	95	37	95	96	97	96	95	96	5	8	22	47	65	77	3	21	85	95	98	97
		12	6	12	7	8	8	5	6	7	5	6	6	9	6	56	7	58	68	97	95	95	96	97	96	5	8	24	22	7	60	2	40	92	98	5	95
[truncated: 7 more columns]
